# Supplementary material for: Novel PiuC, PirA, and PiuA mutations leading to in vivo cefiderocol resistance progression in IMP-16- and KPC-2-producing Pseudomonas aeruginosa from a leukemic patient
Source: Microbiol Spectr. 2025 Jan 28;13(3):e01928-24. doi: 10.1128/spectrum.01928-24 (PMC11878004; doi:10.1128/spectrum.01928-24)
Supplement: Table S1 — Mutations present in genes of interest that may be involved in cefiderocol resistance. [file spectrum.01928-24-s0001.xlsx]

## Sheet: Suppl T1
Supplementary Table 1. Mutations present in genes of interest that may be involved in cefiderocol resistance. The genes in our isolates were compared with Pseudomonas aeruginosa PAO1 reference genome. In red are highlighted the mutations present only in the cefiderocol resistant isolates.
	23-169	23-229	23-257	23-299
piuA	-	-	-	∆ aa 28 to 56
	Q34H	Q34H	Q34H	-
ampC	T105A, L176R
fptA	A138T, M352T
piuC	V13M, V120I
	-	-	S116F	-
pirA	A370T
	-	-	-	Y636STOP
pirR	-	-	-	-
pirS	-	-	-	-
piuB	R276Q, T296A, Q377E, A397V
pvdS	∆ aa 179 to 187
exbB1	-	-	-	-
exbB2	-	-	-	-
exbD1	-	-	-	-
exbD2	-	-	-	-
tonB1	p.P220_A222insP
tonB2	-	-	-	-
tonB3	T81N, V144A
ampR	-	-	-	-
fecA	V95A, H363R, I541T
fiuA	V214T, V216S, V230L, N259G, V260I, V265L, V269I, L285I, R294H, V295L, G334S, G342A, I343A, V362I, E374D, Y375F, A386S, A412T, A416T, Y418S, Y419I, A420D, D424A, T431M, S432T, V439I, D453E, L465I, T471R, N472T E473D, F478Y, G479N, N481T, I488V, P501S, D504S, Y506F, K510R, T542A, K549Q, G550N, V575L, I579L, T588S, M594I, N595G, T597N, S598K, F599M, L600F, I610L, S636R, S638T, I641V, G642N, V646T, T…
	p.N481_V483insG, p.D592_M594insD
fpvB	E262D, P484L
mexA	-	-	-	-
mexB	-	-	-	-
mexC	-	-	-	-
mexD	A566T, V607A, S845A
mexE	-	-	-	-
mexF	-	-	-	-
mexR	∆ aa 141 to 147
nalC	G71E, S209R
nalD	Q64STOP
nfxB	-	-	-	-
oprD	Y49STOP
oprJ	F68G, M69V, Q267R
oprM	-	-	-	-
oprN	-	-	-	-
parR	-	-	-	-
parS	A138T, H398R
pbp1A (ponA)	p.A615_D617insP
pbp1B (mrcB)	L353Q
pbp2 (pbpA)	-	-	-	-
pbp3 (ftsI)	A547L, G548A, p.G548_A550insG	-	-	-
pbp3A (pbpC)	A20S
pbp7 (pbpG)	-	-	-	-
pchD	V6A, S35N, T42A, D186E, S260G, E329A
piv	H137R
opmQ	S32P, Q148R, A160S
	K314M		-	-
pvdQ	A186V, A190T, K562N, E705K
pvdN	-	-	-	-
fepG	Q9L, I30V, L254M

## Sheet: CARD_Flye
#FILE	SEQUENCE	START	END	STRAND	GENE	COVERAGE	COVERAGE_MAP	GAPS	%COVERAGE	%IDENTITY	DATABASE	ACCESSION	PRODUCT	RESISTANCE
23_229	contig_1	486071	489208	-	mexY	1-3141/3141	========/======	8/9	9981	9911	card	AB015853:1330-4471	MexY is the RND-type membrane protein of the efflux complex MexXY-OprM.	acridine_dye;aminoglycoside;carbapenem;cephalosporin;cephamycin;fluoroquinolone;macrolide;penam;phenicol;tetracycline
23_229	contig_1	489224	490403	-	mexX	1-1170/1170	========/======	7/10	10000	9797	card	AB015853:145-1315	MexX is the membrane fusion protein of the MexXY-OprM multidrug efflux complex.	acridine_dye;aminoglycoside;carbapenem;cephalosporin;cephamycin;fluoroquinolone;macrolide;penam;phenicol;tetracycline
23_229	contig_1	835869	836339	-	Pseudomonas_aeruginosa_soxR	1-471/471	===============	0/0	10000	10000	card	AE004091.2:2503895-2503424	SoxR is a redox-sensitive transcriptional activator that induces expression of a small regulon that includes the RND efflux pump-encoding operon mexGHI-opmD. SoxR was shown to be activated by pyocyanin.	acridine_dye;cephalosporin;fluoroquinolone;glycylcycline;penam;phenicol;rifamycin;tetracycline;triclosan
23_229	contig_1	1142731	1143975	+	MexE	1-1245/1245	===============	0/0	10000	10000	card	AE004091.2:2808742-2809987	MexE is the membrane fusion protein of the MexEF-OprN multidrug efflux complex.	diaminopyrimidine;fluoroquinolone;phenicol
23_229	contig_1	1143997	1147187	+	MexF	1-3189/3189	========/======	2/2	10000	9972	card	AE004091.2:2810008-2813197	MexF is the multidrug inner membrane transporter of the MexEF-OprN complex. mexF corresponds to 2 loci in Pseudomonas aeruginosa PAO1 (gene name: mexF/mexB) and 4 loci in Pseudomonas aeruginosa LESB58 (gene name: mexD/mexB).	diaminopyrimidine;fluoroquinolone;phenicol
23_229	contig_1	1147184	1148602	+	OprN	1-1419/1419	===============	0/0	10000	9979	card	AE004091.2:2813193-2814612	OprN is the outer membrane channel component of the MexEF-OprN multidrug efflux complex.	diaminopyrimidine;fluoroquinolone;phenicol
23_229	contig_1	1180272	1181768	-	OpmB	1-1497/1497	===============	0/0	10000	9973	card	AE004091.2:2847779-2846282	OpmB is an outer membrane efflux protein in Pseudomonas aeruginosa that shows functional cooperation with MuxABC to form the efflux pump system MuxABC-OpmB.	aminocoumarin;macrolide;monobactam;tetracycline
23_229	contig_1	1181765	1184875	-	MuxC	1-3111/3111	===============	0/0	10000	9971	card	AE004091.2:2850886-2847775	MuxC is one of the two necessary RND components of the MuxABC-OpmB efflux pumps system in Pseudomonas aeruginosa.	aminocoumarin;macrolide;monobactam;tetracycline
23_229	contig_1	1184872	1188003	-	MuxB	1-3132/3132	===============	0/0	10000	9984	card	AE004091.2:2854014-2850882	MuxB is one of the two necessary RND components in the Pseudomonas aeruginosa efflux pump system MuxABC-OpmB.	aminocoumarin;macrolide;monobactam;tetracycline
23_229	contig_1	1188000	1189280	-	MuxA	1-1281/1281	===============	0/0	10000	9969	card	AE004091.2:2855291-2854010	MuxA is a membrane fusion protein component of the efflux pump system MuxABC-OpmB in Pseudomonas aeruginosa.	aminocoumarin;macrolide;monobactam;tetracycline
23_229	contig_1	1767402	1768241	-	sul1	1-840/840	===============	0/0	10000	10000	card	JF969163:1053-1893	Sul1 is a sulfonamide resistant dihydropteroate synthase of Gram-negative bacteria. It is linked to other resistance genes of class 1 integrons.	sulfonamide
23_229	contig_1	1768739	1769272	-	ANT(2'')-Ia	1-534/534	===============	0/0	10000	10000	card	AF078527:3769-4303	Plasmid or integron-encoded nucleotidylylation of 2-deoxystreptamine aminoglycosides at the hydroxyl group at position 2'' in P. aeruginosa K. pneumoniae Morganella morganii E. coli S. typhimurium C. freundii and A. baumannii	aminoglycoside
23_229	contig_1	1774935	1775715	-	APH(3')-VIa	1-780/780	========/======	1/1	10000	9987	card	X07753:102-882	APH(3')-VIa is a plasmid-encoded aminoglycoside phosphotransferase in A. baumannii	aminoglycoside
23_229	contig_1	2223526	2224203	+	Pseudomonas_aeruginosa_CpxR	1-678/678	===============	0/0	10000	10000	card	LT673656.1:1885022-1884344	CpxR is directly involved in activation of expression of RND efflux pump MexAB-OprM in P. aeruginosa. CpxR is required to enhance mexAB-oprM expression and drug resistance in the absence of repressor MexR.	aminocoumarin;aminoglycoside;carbapenem;cephalosporin;cephamycin;diaminopyrimidine;fluoroquinolone;macrolide;monobactam;penam;penem;peptide;phenicol;sulfonamide;tetracycline
23_229	contig_1	2566726	2568201	-	opmE	1-1476/1476	===============	0/0	10000	9925	card	AB219524.1:4334-5810	opmE is an outer membrane factor protein that is part of the multidrug efflux pump MexPQ-OpmE.	acridine_dye;carbapenem;diaminopyrimidine;macrolide;phenicol;tetracycline
23_229	contig_1	2568198	2571359	-	mexQ	1-3162/3162	===============	0/0	10000	9981	card	AB219524.1:1176-4338	MexQ is the inner membrane transporter of the multidrug efflux pump MexPQ-OpmE.	acridine_dye;carbapenem;diaminopyrimidine;macrolide;phenicol;tetracycline
23_229	contig_1	2571356	2572513	-	mexP	1-1158/1158	===============	0/0	10000	9905	card	AB219524.1:22-1180	MexP is the membrane fusion protein of the MexPQ-OpmE multidrug efflux complex	acridine_dye;carbapenem;diaminopyrimidine;macrolide;phenicol;tetracycline
23_229	contig_1	2610730	2612718	+	arnA	1-1989/1989	===============	0/0	10000	9940	card	AE004091.2:3982020-3984009	arnA modifies lipid A with 4-amino-4-deoxy-L-arabinose (Ara4N) which allows gram-negative bacteria to resist the antimicrobial activity of cationic antimicrobial peptides and antibiotics such as polymyxin. arnA is found in E. coli and P. aeruginosa.	peptide
23_229	contig_1	2789495	2792572	-	mexK	1-3078/3078	===============	0/0	10000	9919	card	AE004091.2:4119265-4116187	mexK is the inner membrane resistance-nodulation-cell division (RND) transporter in the MexJK multidrug efflux protein.	macrolide;tetracycline;triclosan
23_229	contig_1	2792577	2793680	-	mexJ	1-1104/1104	===============	0/0	10000	9991	card	AE004091.2:4120373-4119269	mexJ is the membrane fusion protein of the MexJK multidrug efflux protein.	macrolide;tetracycline;triclosan
23_229	contig_1	2793776	2794414	+	mexL	1-639/639	===============	0/0	10000	10000	card	AE004091.2:4120468-4121107	MexL is a specific repressor of mexJK transcription and autoregulates its own expression.	macrolide;tetracycline;triclosan
23_229	contig_1	2839036	2839197	-	ArmR	1-162/162	===============	0/0	10000	10000	card	AE004091.2:4165880-4165718	ArmR a 53-amino-acid antirepressor allosterically inhibits MexR dimer-DNA binding by occupying a hydrophobic binding cavity within the center of the MexR dimer. ArmR up-regulation and MexR-ArmR complex formation have previously been shown to upregulate MexAB-OprM.	aminocoumarin;carbapenem;cephalosporin;cephamycin;diaminopyrimidine;fluoroquinolone;macrolide;monobactam;penam;penem;peptide;phenicol;sulfonamide;tetracycline
23_229	contig_1	3325172	3326365	+	PDC-8	1-1194/1194	===============	0/0	10000	9975	card	FJ666071:0-1194	PDC-8 is a extended-spectrum beta-lactamase found in Pseudomonas aeruginosa.	carbapenem;cephalosporin;monobactam
23_229	contig_1	3338722	3339528	-	APH(3')-IIb	1-807/807	===============	0/0	10000	9777	card	X90856:387-1194	APH(3')-IIb is a chromosomal-encoded aminoglycoside phosphotransferase in P. aeruginosa	aminoglycoside
23_229	contig_1	3356234	3357442	-	bcr-1	1-1209/1209	===============	0/0	10000	10000	card	CP012901.1:5980365-5979156	Transmembrane protein which expels bicyclomycin from the cell leading to bicyclomycin resistance. Identified in Pseudomonas aeruginosa strains responsible for outbreaks in Brazil often appearing with blaSPM-1 another bicyclomycin resistance gene	bicyclomycin
23_229	contig_1	3437005	3437451	+	mexG	1-447/447	===============	0/0	10000	10000	card	AE004091.2:4705955-4706402	MexG is a membrane protein required for MexGHI-OpmD efflux activity.	acridine_dye;fluoroquinolone;tetracycline
23_229	contig_1	3437459	3438571	+	mexH	1-1113/1113	===============	0/0	10000	9982	card	AE004091.2:4706409-4707522	MexH is the membrane fusion protein of the efflux complex MexGHI-OpmD.	acridine_dye;fluoroquinolone;tetracycline
23_229	contig_1	3438584	3441673	+	mexI	1-3090/3090	===============	0/0	10000	9990	card	AE004091.2:4707534-4710624	MexI is the inner membrane transporter of the efflux complex MexGHI-OpmD.	acridine_dye;fluoroquinolone;tetracycline
23_229	contig_1	3441670	3443133	+	opmD	1-1464/1464	===============	0/0	10000	9980	card	AE004091.2:4710620-4712084	OpmD is the outer membrane channel protein of the efflux complex MexGHI-OpmD.	acridine_dye;fluoroquinolone;tetracycline
23_229	contig_1	3619447	3620880	+	basS	1-1434/1434	===============	0/0	10000	9986	card	JQ340365:0-1434	Histidine protein kinase sensor Lipid A modification gene; part of a two-component system involved in polymyxin resistance that senses high extracellular Fe(2+)	peptide
23_229	contig_1	3837151	3838599	+	OpmH	1-1449/1449	===============	0/0	10000	9745	card	AE004091.2:5584100-5585549	OpmH is an outer membrane efflux protein required for triclosan-specific efflux pump function.	triclosan
23_229	contig_1	3859152	3859484	+	Pseudomonas_aeruginosa_emrE	1-333/333	===============	0/0	10000	9970	card	AE004091.2:5606102-5606435	EmrE is a small multidrug transporter that functions as a homodimer and that couples the efflux of small polyaromatic cations from the cell with the import of protons down an electrochemical gradient. Confers resistance to tetraphenylphosphonium methyl viologen gentamicin kanamycin and neomycin.	aminoglycoside
23_229	contig_3	166401	167240	-	sul1	1-840/840	===============	0/0	10000	10000	card	JF969163:1053-1893	Sul1 is a sulfonamide resistant dihydropteroate synthase of Gram-negative bacteria. It is linked to other resistance genes of class 1 integrons.	sulfonamide
23_229	contig_3	167819	168559	-	IMP-16	1-741/741	===============	0/0	10000	9986	card	AJ584652:1043-1784	IMP-16 is a beta-lactamase found in Pseudomonas aeruginosa	carbapenem;cephalosporin;cephamycin;penam;penem
23_229	contig_3	222450	223238	-	OXA-486	1-789/789	===============	0/0	10000	9962	card	CP038661.1:6223618-6224407	Assigned by Lahey's list of beta-lactamases no accessions or other information available	cephalosporin;penam
23_229	contig_4	14777	15658	-	KPC-1	1-882/882	===============	0/0	10000	10000	card	AY034847:5-887	KPC-2 is a beta-lactamase found in Klebsiella pneumoniae and Pseudomonas aeruginosa.	carbapenem;cephalosporin;monobactam;penam
23_229	contig_5	125234	125431	-	CrpP	1-198/198	===============	0/0	10000	9747	card	HM560971.1:119269-119071	A plasmid-encoded ciprofloxacin resistance protein identified from a Pseudomonas aeruginosa plasmid. CrpP confers resistance to ciprofloxacin by antibiotic inactivation through phosphorylation. Described by Chavez-Jacobo et al. 2018.	fluoroquinolone
23_229	contig_5	357391	360447	-	mexW	1-3057/3057	===============	0/0	10000	9974	card	NC_002516.2:4904646-4907703	MexW is the RND-type membrane protein of the efflux complex MexVW-OprM.	acridine_dye;fluoroquinolone;macrolide;phenicol;tetracycline
23_229	contig_5	360498	361629	-	mexV	1-1131/1131	========/======	1/1	10000	9947	card	AE004091.2:4903465-4904596	MexV is the membrane fusion protein of the MexVW-OprM multidrug efflux complex.	acridine_dye;fluoroquinolone;macrolide;phenicol;tetracycline
23_229	contig_5	528966	529604	-	Pseudomonas_aeruginosa_catB7	1-639/639	===============	0/0	10000	9922	card	NC_002516.2:780101-779462	catB7 is a chromosome-encoded variant of the cat gene found in Pseudomonas aeruginosa	phenicol
23_229	contig_5	1159064	1159471	+	fosA	1-408/408	===============	0/0	10000	9853	card	AE004091.2:1221690-1222098	An enzyme that confers resistance to fosfomycin in Serratia marcescens by breaking the epoxide ring of the molecule. It depends on the cofactors Manganese (II) and Potassium and uses Glutathione (GSH) as the nucleophilic molecule. In Pseudomonas aeruginosa FosA catalyzes the conjugation of glutathione to carbon-1 of fosfomycin rendering it ineffective as an antibacterial drug.	fosfomycin
23_229	contig_5	1403896	1405053	+	mexM	1-1158/1158	===============	0/0	10000	9896	card	AB219523.1:21-1179	mexM is the membrane fusion protein of the MexMN-OprM multidrug efflux complex.	phenicol
23_229	contig_5	1405050	1408160	+	mexN	1-3111/3111	===============	0/0	10000	9965	card	AB219523.1:1175-4286	MexN is the inner membrane transporter of the MexMN-OprM multidrug efflux complex.	phenicol
23_229	contig_5	1562707	1564140	-	PmpM	1-1434/1434	===============	0/0	10000	9986	card	AE004091.2:1473980-1472546	PmpM is a multidrug efflux pump belonging to the MATE family of Pseudomonas aeruginosa. PmpM is an H+ drug antiporter and is the first reported case of an H+ coupled efflux pump in the MATE family. PmpM confers resistance to fluoroquinolones fradiomycin benzalkonium chloride chlorhexidine gluconate ethidium bromide tetraphenylphosphonium chloride (TPPCl) and rhodamine 6G.	aminoglycoside;benzalkonium_chloride;fluoroquinolone
23_229	contig_6	39314	40753	-	OprJ	1-1440/1440	===============	0/0	10000	9924	card	U57969:4622-6062	OprJ is the outer membrane channel component of the MexCD-OprJ multidrug efflux complex.	aminocoumarin;aminoglycoside;cephalosporin;diaminopyrimidine;fluoroquinolone;macrolide;penam;phenicol;tetracycline
23_229	contig_6	40759	43890	-	MexD	1-3132/3132	========/======	2/2	9997	9939	card	U57969:1485-4617	MexD is the multidrug inner membrane transporter of the MexCD-OprJ complex.	aminocoumarin;aminoglycoside;cephalosporin;diaminopyrimidine;fluoroquinolone;macrolide;penam;phenicol;tetracycline
23_229	contig_6	43918	45081	-	MexC	1-1164/1164	===============	0/0	10000	9983	card	U57969:294-1458	MexC is the membrane fusion protein of the MexCD-OprJ multidrug efflux complex.	aminocoumarin;aminoglycoside;cephalosporin;diaminopyrimidine;fluoroquinolone;macrolide;penam;phenicol;tetracycline
23_229	contig_6	462610	464067	-	OprM	1-1458/1458	===============	0/0	10000	9993	card	AE004091.2:476332-477790	OprM is an outer membrane factor protein found in Pseudomonas aeruginosa and Burkholderia vietnamiensis. It is part of the MexAB-OprM MexVW-OprM MexXY-OprM and the AmrAB-OprM complex.	acridine_dye;aminocoumarin;aminoglycoside;carbapenem;cephalosporin;cephamycin;diaminopyrimidine;fluoroquinolone;macrolide;monobactam;penam;penem;peptide;phenicol;sulfonamide;tetracycline
23_229	contig_6	464069	467209	-	MexB	1-3141/3141	===============	0/0	10000	9975	card	L11616:1569-4710	MexB is the inner membrane multidrug exporter of the efflux complex MexAB-OprM.	aminocoumarin;carbapenem;cephalosporin;cephamycin;diaminopyrimidine;fluoroquinolone;macrolide;monobactam;penam;penem;peptide;phenicol;sulfonamide;tetracycline
23_229	contig_6	467225	468376	-	MexA	1-1152/1152	===============	0/0	10000	9991	card	AE004091.2:472023-473175	MexA is the membrane fusion protein of the MexAB-OprM multidrug efflux complex.	aminocoumarin;carbapenem;cephalosporin;cephamycin;diaminopyrimidine;fluoroquinolone;macrolide;monobactam;penam;penem;peptide;phenicol;sulfonamide;tetracycline
23_229	contig_6	835127	838174	-	TriC	1-3048/3048	===============	0/0	10000	9970	card	AE004091.2:179521-182569	TriC is a resistance nodulation cell division (RND) transporter that is a part of TriABC-OpmH a triclosan-specific efflux protein.	triclosan
23_229	contig_6	838171	839241	-	TriB	1-1071/1071	===============	0/0	10000	9991	card	AE004091.2:178454-179525	TriB is a membrane protein that is fused to TriA and both are required for the triclosan efflux pump function of TriABC-OpmH in P. aeruginosa.	triclosan
23_229	contig_6	839238	840389	-	TriA	1-1152/1152	===============	0/0	10000	9991	card	AE004091.2:177306-178458	TriA is a membrane protein that is fused to TriB and both are required for the triclosan efflux pump function of TriABC-OpmH in P. aeruginosa.	triclosan
23_257	contig_1	130494	130691	-	CrpP	1-198/198	===============	0/0	10000	9747	card	HM560971.1:119269-119071	A plasmid-encoded ciprofloxacin resistance protein identified from a Pseudomonas aeruginosa plasmid. CrpP confers resistance to ciprofloxacin by antibiotic inactivation through phosphorylation. Described by Chavez-Jacobo et al. 2018.	fluoroquinolone
23_257	contig_1	362652	365708	-	mexW	1-3057/3057	===============	0/0	10000	9974	card	NC_002516.2:4904646-4907703	MexW is the RND-type membrane protein of the efflux complex MexVW-OprM.	acridine_dye;fluoroquinolone;macrolide;phenicol;tetracycline
23_257	contig_1	365759	366889	-	mexV	1-1131/1131	===============	0/0	10000	9956	card	AE004091.2:4903465-4904596	MexV is the membrane fusion protein of the MexVW-OprM multidrug efflux complex.	acridine_dye;fluoroquinolone;macrolide;phenicol;tetracycline
23_257	contig_1	534235	534873	-	Pseudomonas_aeruginosa_catB7	1-639/639	===============	0/0	10000	9922	card	NC_002516.2:780101-779462	catB7 is a chromosome-encoded variant of the cat gene found in Pseudomonas aeruginosa	phenicol
23_257	contig_1	1164341	1164748	+	fosA	1-408/408	===============	0/0	10000	9853	card	AE004091.2:1221690-1222098	An enzyme that confers resistance to fosfomycin in Serratia marcescens by breaking the epoxide ring of the molecule. It depends on the cofactors Manganese (II) and Potassium and uses Glutathione (GSH) as the nucleophilic molecule. In Pseudomonas aeruginosa FosA catalyzes the conjugation of glutathione to carbon-1 of fosfomycin rendering it ineffective as an antibacterial drug.	fosfomycin
23_257	contig_1	1409175	1410332	+	mexM	1-1158/1158	===============	0/0	10000	9896	card	AB219523.1:21-1179	mexM is the membrane fusion protein of the MexMN-OprM multidrug efflux complex.	phenicol
23_257	contig_1	1410329	1413439	+	mexN	1-3111/3111	===============	0/0	10000	9965	card	AB219523.1:1175-4286	MexN is the inner membrane transporter of the MexMN-OprM multidrug efflux complex.	phenicol
23_257	contig_1	1567985	1569418	-	PmpM	1-1434/1434	===============	0/0	10000	9986	card	AE004091.2:1473980-1472546	PmpM is a multidrug efflux pump belonging to the MATE family of Pseudomonas aeruginosa. PmpM is an H+ drug antiporter and is the first reported case of an H+ coupled efflux pump in the MATE family. PmpM confers resistance to fluoroquinolones fradiomycin benzalkonium chloride chlorhexidine gluconate ethidium bromide tetraphenylphosphonium chloride (TPPCl) and rhodamine 6G.	aminoglycoside;benzalkonium_chloride;fluoroquinolone
23_257	contig_2	486965	490102	-	mexY	1-3141/3141	========/======	8/9	9981	9911	card	AB015853:1330-4471	MexY is the RND-type membrane protein of the efflux complex MexXY-OprM.	acridine_dye;aminoglycoside;carbapenem;cephalosporin;cephamycin;fluoroquinolone;macrolide;penam;phenicol;tetracycline
23_257	contig_2	490118	491297	-	mexX	1-1170/1170	========/======	7/10	10000	9797	card	AB015853:145-1315	MexX is the membrane fusion protein of the MexXY-OprM multidrug efflux complex.	acridine_dye;aminoglycoside;carbapenem;cephalosporin;cephamycin;fluoroquinolone;macrolide;penam;phenicol;tetracycline
23_257	contig_2	836759	837229	-	Pseudomonas_aeruginosa_soxR	1-471/471	===============	0/0	10000	10000	card	AE004091.2:2503895-2503424	SoxR is a redox-sensitive transcriptional activator that induces expression of a small regulon that includes the RND efflux pump-encoding operon mexGHI-opmD. SoxR was shown to be activated by pyocyanin.	acridine_dye;cephalosporin;fluoroquinolone;glycylcycline;penam;phenicol;rifamycin;tetracycline;triclosan
23_257	contig_2	1143617	1144861	+	MexE	1-1245/1245	===============	0/0	10000	10000	card	AE004091.2:2808742-2809987	MexE is the membrane fusion protein of the MexEF-OprN multidrug efflux complex.	diaminopyrimidine;fluoroquinolone;phenicol
23_257	contig_2	1144883	1148072	+	MexF	1-3189/3189	========/======	1/1	10000	9975	card	AE004091.2:2810008-2813197	MexF is the multidrug inner membrane transporter of the MexEF-OprN complex. mexF corresponds to 2 loci in Pseudomonas aeruginosa PAO1 (gene name: mexF/mexB) and 4 loci in Pseudomonas aeruginosa LESB58 (gene name: mexD/mexB).	diaminopyrimidine;fluoroquinolone;phenicol
23_257	contig_2	1148069	1149487	+	OprN	1-1419/1419	===============	0/0	10000	9979	card	AE004091.2:2813193-2814612	OprN is the outer membrane channel component of the MexEF-OprN multidrug efflux complex.	diaminopyrimidine;fluoroquinolone;phenicol
23_257	contig_2	1181157	1182653	-	OpmB	1-1497/1497	===============	0/0	10000	9973	card	AE004091.2:2847779-2846282	OpmB is an outer membrane efflux protein in Pseudomonas aeruginosa that shows functional cooperation with MuxABC to form the efflux pump system MuxABC-OpmB.	aminocoumarin;macrolide;monobactam;tetracycline
23_257	contig_2	1182650	1185760	-	MuxC	1-3111/3111	===============	0/0	10000	9971	card	AE004091.2:2850886-2847775	MuxC is one of the two necessary RND components of the MuxABC-OpmB efflux pumps system in Pseudomonas aeruginosa.	aminocoumarin;macrolide;monobactam;tetracycline
23_257	contig_2	1185757	1188888	-	MuxB	1-3132/3132	===============	0/0	10000	9984	card	AE004091.2:2854014-2850882	MuxB is one of the two necessary RND components in the Pseudomonas aeruginosa efflux pump system MuxABC-OpmB.	aminocoumarin;macrolide;monobactam;tetracycline
23_257	contig_2	1188885	1190165	-	MuxA	1-1281/1281	===============	0/0	10000	9969	card	AE004091.2:2855291-2854010	MuxA is a membrane fusion protein component of the efflux pump system MuxABC-OpmB in Pseudomonas aeruginosa.	aminocoumarin;macrolide;monobactam;tetracycline
23_257	contig_2	1768280	1769119	-	sul1	1-840/840	===============	0/0	10000	10000	card	JF969163:1053-1893	Sul1 is a sulfonamide resistant dihydropteroate synthase of Gram-negative bacteria. It is linked to other resistance genes of class 1 integrons.	sulfonamide
23_257	contig_2	1769617	1770150	-	ANT(2'')-Ia	1-534/534	===============	0/0	10000	10000	card	AF078527:3769-4303	Plasmid or integron-encoded nucleotidylylation of 2-deoxystreptamine aminoglycosides at the hydroxyl group at position 2'' in P. aeruginosa K. pneumoniae Morganella morganii E. coli S. typhimurium C. freundii and A. baumannii	aminoglycoside
23_257	contig_2	1775813	1776591	-	APH(3')-VIa	1-780/780	========/======	1/1	9987	9987	card	X07753:102-882	APH(3')-VIa is a plasmid-encoded aminoglycoside phosphotransferase in A. baumannii	aminoglycoside
23_257	contig_2	2224391	2225068	+	Pseudomonas_aeruginosa_CpxR	1-678/678	===============	0/0	10000	10000	card	LT673656.1:1885022-1884344	CpxR is directly involved in activation of expression of RND efflux pump MexAB-OprM in P. aeruginosa. CpxR is required to enhance mexAB-oprM expression and drug resistance in the absence of repressor MexR.	aminocoumarin;aminoglycoside;carbapenem;cephalosporin;cephamycin;diaminopyrimidine;fluoroquinolone;macrolide;monobactam;penam;penem;peptide;phenicol;sulfonamide;tetracycline
23_257	contig_2	2567597	2569072	-	opmE	1-1476/1476	===============	0/0	10000	9925	card	AB219524.1:4334-5810	opmE is an outer membrane factor protein that is part of the multidrug efflux pump MexPQ-OpmE.	acridine_dye;carbapenem;diaminopyrimidine;macrolide;phenicol;tetracycline
23_257	contig_2	2569069	2572230	-	mexQ	1-3162/3162	===============	0/0	10000	9981	card	AB219524.1:1176-4338	MexQ is the inner membrane transporter of the multidrug efflux pump MexPQ-OpmE.	acridine_dye;carbapenem;diaminopyrimidine;macrolide;phenicol;tetracycline
23_257	contig_2	2572227	2573384	-	mexP	1-1158/1158	===============	0/0	10000	9905	card	AB219524.1:22-1180	MexP is the membrane fusion protein of the MexPQ-OpmE multidrug efflux complex	acridine_dye;carbapenem;diaminopyrimidine;macrolide;phenicol;tetracycline
23_257	contig_2	2611598	2613586	+	arnA	1-1989/1989	===============	0/0	10000	9940	card	AE004091.2:3982020-3984009	arnA modifies lipid A with 4-amino-4-deoxy-L-arabinose (Ara4N) which allows gram-negative bacteria to resist the antimicrobial activity of cationic antimicrobial peptides and antibiotics such as polymyxin. arnA is found in E. coli and P. aeruginosa.	peptide
23_257	contig_2	2790362	2793439	-	mexK	1-3078/3078	===============	0/0	10000	9919	card	AE004091.2:4119265-4116187	mexK is the inner membrane resistance-nodulation-cell division (RND) transporter in the MexJK multidrug efflux protein.	macrolide;tetracycline;triclosan
23_257	contig_2	2793444	2794548	-	mexJ	1-1104/1104	========/======	1/1	10000	9982	card	AE004091.2:4120373-4119269	mexJ is the membrane fusion protein of the MexJK multidrug efflux protein.	macrolide;tetracycline;triclosan
23_257	contig_2	2794644	2795282	+	mexL	1-639/639	===============	0/0	10000	10000	card	AE004091.2:4120468-4121107	MexL is a specific repressor of mexJK transcription and autoregulates its own expression.	macrolide;tetracycline;triclosan
23_257	contig_2	2839900	2840061	-	ArmR	1-162/162	===============	0/0	10000	10000	card	AE004091.2:4165880-4165718	ArmR a 53-amino-acid antirepressor allosterically inhibits MexR dimer-DNA binding by occupying a hydrophobic binding cavity within the center of the MexR dimer. ArmR up-regulation and MexR-ArmR complex formation have previously been shown to upregulate MexAB-OprM.	aminocoumarin;carbapenem;cephalosporin;cephamycin;diaminopyrimidine;fluoroquinolone;macrolide;monobactam;penam;penem;peptide;phenicol;sulfonamide;tetracycline
23_257	contig_2	3326040	3327233	+	PDC-8	1-1194/1194	===============	0/0	10000	9975	card	FJ666071:0-1194	PDC-8 is a extended-spectrum beta-lactamase found in Pseudomonas aeruginosa.	carbapenem;cephalosporin;monobactam
23_257	contig_2	3339589	3340395	-	APH(3')-IIb	1-807/807	===============	0/0	10000	9777	card	X90856:387-1194	APH(3')-IIb is a chromosomal-encoded aminoglycoside phosphotransferase in P. aeruginosa	aminoglycoside
23_257	contig_2	3357102	3358310	-	bcr-1	1-1209/1209	===============	0/0	10000	10000	card	CP012901.1:5980365-5979156	Transmembrane protein which expels bicyclomycin from the cell leading to bicyclomycin resistance. Identified in Pseudomonas aeruginosa strains responsible for outbreaks in Brazil often appearing with blaSPM-1 another bicyclomycin resistance gene	bicyclomycin
23_257	contig_2	3437871	3438317	+	mexG	1-447/447	===============	0/0	10000	10000	card	AE004091.2:4705955-4706402	MexG is a membrane protein required for MexGHI-OpmD efflux activity.	acridine_dye;fluoroquinolone;tetracycline
23_257	contig_2	3438325	3439437	+	mexH	1-1113/1113	===============	0/0	10000	9982	card	AE004091.2:4706409-4707522	MexH is the membrane fusion protein of the efflux complex MexGHI-OpmD.	acridine_dye;fluoroquinolone;tetracycline
23_257	contig_2	3439450	3442540	+	mexI	1-3090/3090	========/======	1/1	10000	9987	card	AE004091.2:4707534-4710624	MexI is the inner membrane transporter of the efflux complex MexGHI-OpmD.	acridine_dye;fluoroquinolone;tetracycline
23_257	contig_2	3442537	3444000	+	opmD	1-1464/1464	===============	0/0	10000	9980	card	AE004091.2:4710620-4712084	OpmD is the outer membrane channel protein of the efflux complex MexGHI-OpmD.	acridine_dye;fluoroquinolone;tetracycline
23_257	contig_2	3620316	3621749	+	basS	1-1434/1434	===============	0/0	10000	9986	card	JQ340365:0-1434	Histidine protein kinase sensor Lipid A modification gene; part of a two-component system involved in polymyxin resistance that senses high extracellular Fe(2+)	peptide
23_257	contig_2	3838022	3839470	+	OpmH	1-1449/1449	===============	0/0	10000	9745	card	AE004091.2:5584100-5585549	OpmH is an outer membrane efflux protein required for triclosan-specific efflux pump function.	triclosan
23_257	contig_2	3860025	3860357	+	Pseudomonas_aeruginosa_emrE	1-333/333	===============	0/0	10000	9970	card	AE004091.2:5606102-5606435	EmrE is a small multidrug transporter that functions as a homodimer and that couples the efflux of small polyaromatic cations from the cell with the import of protons down an electrochemical gradient. Confers resistance to tetraphenylphosphonium methyl viologen gentamicin kanamycin and neomycin.	aminoglycoside
23_257	contig_3	35613	37052	-	OprJ	1-1440/1440	===============	0/0	10000	9924	card	U57969:4622-6062	OprJ is the outer membrane channel component of the MexCD-OprJ multidrug efflux complex.	aminocoumarin;aminoglycoside;cephalosporin;diaminopyrimidine;fluoroquinolone;macrolide;penam;phenicol;tetracycline
23_257	contig_3	37058	40189	-	MexD	1-3132/3132	========/======	2/2	9997	9939	card	U57969:1485-4617	MexD is the multidrug inner membrane transporter of the MexCD-OprJ complex.	aminocoumarin;aminoglycoside;cephalosporin;diaminopyrimidine;fluoroquinolone;macrolide;penam;phenicol;tetracycline
23_257	contig_3	40217	41380	-	MexC	1-1164/1164	===============	0/0	10000	9983	card	U57969:294-1458	MexC is the membrane fusion protein of the MexCD-OprJ multidrug efflux complex.	aminocoumarin;aminoglycoside;cephalosporin;diaminopyrimidine;fluoroquinolone;macrolide;penam;phenicol;tetracycline
23_257	contig_3	458909	460366	-	OprM	1-1458/1458	===============	0/0	10000	9993	card	AE004091.2:476332-477790	OprM is an outer membrane factor protein found in Pseudomonas aeruginosa and Burkholderia vietnamiensis. It is part of the MexAB-OprM MexVW-OprM MexXY-OprM and the AmrAB-OprM complex.	acridine_dye;aminocoumarin;aminoglycoside;carbapenem;cephalosporin;cephamycin;diaminopyrimidine;fluoroquinolone;macrolide;monobactam;penam;penem;peptide;phenicol;sulfonamide;tetracycline
23_257	contig_3	460368	463508	-	MexB	1-3141/3141	===============	0/0	10000	9975	card	L11616:1569-4710	MexB is the inner membrane multidrug exporter of the efflux complex MexAB-OprM.	aminocoumarin;carbapenem;cephalosporin;cephamycin;diaminopyrimidine;fluoroquinolone;macrolide;monobactam;penam;penem;peptide;phenicol;sulfonamide;tetracycline
23_257	contig_3	463524	464675	-	MexA	1-1152/1152	===============	0/0	10000	9991	card	AE004091.2:472023-473175	MexA is the membrane fusion protein of the MexAB-OprM multidrug efflux complex.	aminocoumarin;carbapenem;cephalosporin;cephamycin;diaminopyrimidine;fluoroquinolone;macrolide;monobactam;penam;penem;peptide;phenicol;sulfonamide;tetracycline
23_257	contig_3	831429	834476	-	TriC	1-3048/3048	===============	0/0	10000	9970	card	AE004091.2:179521-182569	TriC is a resistance nodulation cell division (RND) transporter that is a part of TriABC-OpmH a triclosan-specific efflux protein.	triclosan
23_257	contig_3	834473	835543	-	TriB	1-1071/1071	===============	0/0	10000	9991	card	AE004091.2:178454-179525	TriB is a membrane protein that is fused to TriA and both are required for the triclosan efflux pump function of TriABC-OpmH in P. aeruginosa.	triclosan
23_257	contig_3	835540	836691	-	TriA	1-1152/1152	===============	0/0	10000	9991	card	AE004091.2:177306-178458	TriA is a membrane protein that is fused to TriB and both are required for the triclosan efflux pump function of TriABC-OpmH in P. aeruginosa.	triclosan
23_257	contig_4	1898	2638	+	IMP-16	1-741/741	========/======	4/4	9973	9933	card	AJ584652:1043-1784	IMP-16 is a beta-lactamase found in Pseudomonas aeruginosa	carbapenem;cephalosporin;cephamycin;penam;penem
23_257	contig_4	3219	4058	+	sul1	1-840/840	===============	0/0	10000	10000	card	JF969163:1053-1893	Sul1 is a sulfonamide resistant dihydropteroate synthase of Gram-negative bacteria. It is linked to other resistance genes of class 1 integrons.	sulfonamide
23_257	contig_5	167600	168388	+	OXA-486	1-789/789	===============	0/0	10000	9962	card	CP038661.1:6223618-6224407	Assigned by Lahey's list of beta-lactamases no accessions or other information available	cephalosporin;penam
23_257	contig_5	222273	223014	+	IMP-16	1-741/741	========/======	1/1	10000	9973	card	AJ584652:1043-1784	IMP-16 is a beta-lactamase found in Pseudomonas aeruginosa	carbapenem;cephalosporin;cephamycin;penam;penem
23_257	contig_5	223593	224432	+	sul1	1-840/840	===============	0/0	10000	10000	card	JF969163:1053-1893	Sul1 is a sulfonamide resistant dihydropteroate synthase of Gram-negative bacteria. It is linked to other resistance genes of class 1 integrons.	sulfonamide
23_257	contig_6	14777	15658	-	KPC-1	1-882/882	===============	0/0	10000	10000	card	AY034847:5-887	KPC-2 is a beta-lactamase found in Klebsiella pneumoniae and Pseudomonas aeruginosa.	carbapenem;cephalosporin;monobactam;penam
23_299	contig_1	1939	2778	-	sul1	1-840/840	===============	0/0	10000	10000	card	JF969163:1053-1893	Sul1 is a sulfonamide resistant dihydropteroate synthase of Gram-negative bacteria. It is linked to other resistance genes of class 1 integrons.	sulfonamide
23_299	contig_1	3358	4099	-	IMP-16	1-741/741	========/======	1/1	10000	9973	card	AJ584652:1043-1784	IMP-16 is a beta-lactamase found in Pseudomonas aeruginosa	carbapenem;cephalosporin;cephamycin;penam;penem
23_299	contig_1	57988	58776	-	OXA-486	1-789/789	===============	0/0	10000	9962	card	CP038661.1:6223618-6224407	Assigned by Lahey's list of beta-lactamases no accessions or other information available	cephalosporin;penam
23_299	contig_2	126906	128057	+	TriA	1-1152/1152	===============	0/0	10000	9991	card	AE004091.2:177306-178458	TriA is a membrane protein that is fused to TriB and both are required for the triclosan efflux pump function of TriABC-OpmH in P. aeruginosa.	triclosan
23_299	contig_2	128054	129124	+	TriB	1-1071/1071	===============	0/0	10000	9991	card	AE004091.2:178454-179525	TriB is a membrane protein that is fused to TriA and both are required for the triclosan efflux pump function of TriABC-OpmH in P. aeruginosa.	triclosan
23_299	contig_2	129121	132168	+	TriC	1-3048/3048	===============	0/0	10000	9970	card	AE004091.2:179521-182569	TriC is a resistance nodulation cell division (RND) transporter that is a part of TriABC-OpmH a triclosan-specific efflux protein.	triclosan
23_299	contig_2	498920	500071	+	MexA	1-1152/1152	===============	0/0	10000	9991	card	AE004091.2:472023-473175	MexA is the membrane fusion protein of the MexAB-OprM multidrug efflux complex.	aminocoumarin;carbapenem;cephalosporin;cephamycin;diaminopyrimidine;fluoroquinolone;macrolide;monobactam;penam;penem;peptide;phenicol;sulfonamide;tetracycline
23_299	contig_2	500087	503227	+	MexB	1-3141/3141	===============	0/0	10000	9975	card	L11616:1569-4710	MexB is the inner membrane multidrug exporter of the efflux complex MexAB-OprM.	aminocoumarin;carbapenem;cephalosporin;cephamycin;diaminopyrimidine;fluoroquinolone;macrolide;monobactam;penam;penem;peptide;phenicol;sulfonamide;tetracycline
23_299	contig_2	503229	504686	+	OprM	1-1458/1458	===============	0/0	10000	9993	card	AE004091.2:476332-477790	OprM is an outer membrane factor protein found in Pseudomonas aeruginosa and Burkholderia vietnamiensis. It is part of the MexAB-OprM MexVW-OprM MexXY-OprM and the AmrAB-OprM complex.	acridine_dye;aminocoumarin;aminoglycoside;carbapenem;cephalosporin;cephamycin;diaminopyrimidine;fluoroquinolone;macrolide;monobactam;penam;penem;peptide;phenicol;sulfonamide;tetracycline
23_299	contig_2	922226	923389	+	MexC	1-1164/1164	===============	0/0	10000	9983	card	U57969:294-1458	MexC is the membrane fusion protein of the MexCD-OprJ multidrug efflux complex.	aminocoumarin;aminoglycoside;cephalosporin;diaminopyrimidine;fluoroquinolone;macrolide;penam;phenicol;tetracycline
23_299	contig_2	923417	926548	+	MexD	1-3132/3132	========/======	2/2	9997	9939	card	U57969:1485-4617	MexD is the multidrug inner membrane transporter of the MexCD-OprJ complex.	aminocoumarin;aminoglycoside;cephalosporin;diaminopyrimidine;fluoroquinolone;macrolide;penam;phenicol;tetracycline
23_299	contig_2	926554	927993	+	OprJ	1-1440/1440	===============	0/0	10000	9924	card	U57969:4622-6062	OprJ is the outer membrane channel component of the MexCD-OprJ multidrug efflux complex.	aminocoumarin;aminoglycoside;cephalosporin;diaminopyrimidine;fluoroquinolone;macrolide;penam;phenicol;tetracycline
23_299	contig_3	389004	389336	-	Pseudomonas_aeruginosa_emrE	1-333/333	===============	0/0	10000	9970	card	AE004091.2:5606102-5606435	EmrE is a small multidrug transporter that functions as a homodimer and that couples the efflux of small polyaromatic cations from the cell with the import of protons down an electrochemical gradient. Confers resistance to tetraphenylphosphonium methyl viologen gentamicin kanamycin and neomycin.	aminoglycoside
23_299	contig_3	409890	411338	-	OpmH	1-1449/1449	===============	0/0	10000	9745	card	AE004091.2:5584100-5585549	OpmH is an outer membrane efflux protein required for triclosan-specific efflux pump function.	triclosan
23_299	contig_3	627603	629036	-	basS	1-1434/1434	===============	0/0	10000	9986	card	JQ340365:0-1434	Histidine protein kinase sensor Lipid A modification gene; part of a two-component system involved in polymyxin resistance that senses high extracellular Fe(2+)	peptide
23_299	contig_3	805353	806816	-	opmD	1-1464/1464	===============	0/0	10000	9980	card	AE004091.2:4710620-4712084	OpmD is the outer membrane channel protein of the efflux complex MexGHI-OpmD.	acridine_dye;fluoroquinolone;tetracycline
23_299	contig_3	806813	809902	-	mexI	1-3090/3090	===============	0/0	10000	9990	card	AE004091.2:4707534-4710624	MexI is the inner membrane transporter of the efflux complex MexGHI-OpmD.	acridine_dye;fluoroquinolone;tetracycline
23_299	contig_3	809915	811026	-	mexH	1-1113/1113	========/======	1/1	9991	9973	card	AE004091.2:4706409-4707522	MexH is the membrane fusion protein of the efflux complex MexGHI-OpmD.	acridine_dye;fluoroquinolone;tetracycline
23_299	contig_3	811034	811480	-	mexG	1-447/447	===============	0/0	10000	10000	card	AE004091.2:4705955-4706402	MexG is a membrane protein required for MexGHI-OpmD efflux activity.	acridine_dye;fluoroquinolone;tetracycline
23_299	contig_3	891041	892250	+	bcr-1	1-1209/1209	========/======	1/1	10000	9992	card	CP012901.1:5980365-5979156	Transmembrane protein which expels bicyclomycin from the cell leading to bicyclomycin resistance. Identified in Pseudomonas aeruginosa strains responsible for outbreaks in Brazil often appearing with blaSPM-1 another bicyclomycin resistance gene	bicyclomycin
23_299	contig_3	908955	909761	+	APH(3')-IIb	1-807/807	===============	0/0	10000	9777	card	X90856:387-1194	APH(3')-IIb is a chromosomal-encoded aminoglycoside phosphotransferase in P. aeruginosa	aminoglycoside
23_299	contig_3	922116	923309	-	PDC-8	1-1194/1194	===============	0/0	10000	9975	card	FJ666071:0-1194	PDC-8 is a extended-spectrum beta-lactamase found in Pseudomonas aeruginosa.	carbapenem;cephalosporin;monobactam
23_299	contig_3	1409274	1409435	+	ArmR	1-162/162	===============	0/0	10000	10000	card	AE004091.2:4165880-4165718	ArmR a 53-amino-acid antirepressor allosterically inhibits MexR dimer-DNA binding by occupying a hydrophobic binding cavity within the center of the MexR dimer. ArmR up-regulation and MexR-ArmR complex formation have previously been shown to upregulate MexAB-OprM.	aminocoumarin;carbapenem;cephalosporin;cephamycin;diaminopyrimidine;fluoroquinolone;macrolide;monobactam;penam;penem;peptide;phenicol;sulfonamide;tetracycline
23_299	contig_3	1454052	1454690	-	mexL	1-639/639	===============	0/0	10000	10000	card	AE004091.2:4120468-4121107	MexL is a specific repressor of mexJK transcription and autoregulates its own expression.	macrolide;tetracycline;triclosan
23_299	contig_3	1454786	1455889	+	mexJ	1-1104/1104	===============	0/0	10000	9991	card	AE004091.2:4120373-4119269	mexJ is the membrane fusion protein of the MexJK multidrug efflux protein.	macrolide;tetracycline;triclosan
23_299	contig_3	1455894	1458971	+	mexK	1-3078/3078	===============	0/0	10000	9919	card	AE004091.2:4119265-4116187	mexK is the inner membrane resistance-nodulation-cell division (RND) transporter in the MexJK multidrug efflux protein.	macrolide;tetracycline;triclosan
23_299	contig_3	1635755	1637743	-	arnA	1-1989/1989	===============	0/0	10000	9940	card	AE004091.2:3982020-3984009	arnA modifies lipid A with 4-amino-4-deoxy-L-arabinose (Ara4N) which allows gram-negative bacteria to resist the antimicrobial activity of cationic antimicrobial peptides and antibiotics such as polymyxin. arnA is found in E. coli and P. aeruginosa.	peptide
23_299	contig_3	1675960	1677117	+	mexP	1-1158/1158	===============	0/0	10000	9905	card	AB219524.1:22-1180	MexP is the membrane fusion protein of the MexPQ-OpmE multidrug efflux complex	acridine_dye;carbapenem;diaminopyrimidine;macrolide;phenicol;tetracycline
23_299	contig_3	1677114	1680275	+	mexQ	1-3162/3162	===============	0/0	10000	9981	card	AB219524.1:1176-4338	MexQ is the inner membrane transporter of the multidrug efflux pump MexPQ-OpmE.	acridine_dye;carbapenem;diaminopyrimidine;macrolide;phenicol;tetracycline
23_299	contig_3	1680272	1681747	+	opmE	1-1476/1476	===============	0/0	10000	9925	card	AB219524.1:4334-5810	opmE is an outer membrane factor protein that is part of the multidrug efflux pump MexPQ-OpmE.	acridine_dye;carbapenem;diaminopyrimidine;macrolide;phenicol;tetracycline
23_299	contig_3	2024269	2024946	-	Pseudomonas_aeruginosa_CpxR	1-678/678	===============	0/0	10000	10000	card	LT673656.1:1885022-1884344	CpxR is directly involved in activation of expression of RND efflux pump MexAB-OprM in P. aeruginosa. CpxR is required to enhance mexAB-oprM expression and drug resistance in the absence of repressor MexR.	aminocoumarin;aminoglycoside;carbapenem;cephalosporin;cephamycin;diaminopyrimidine;fluoroquinolone;macrolide;monobactam;penam;penem;peptide;phenicol;sulfonamide;tetracycline
23_299	contig_3	2473919	2474696	+	APH(3')-VIa	1-780/780	========/======	2/2	9974	9974	card	X07753:102-882	APH(3')-VIa is a plasmid-encoded aminoglycoside phosphotransferase in A. baumannii	aminoglycoside
23_299	contig_3	2480362	2480895	+	ANT(2'')-Ia	1-534/534	===============	0/0	10000	10000	card	AF078527:3769-4303	Plasmid or integron-encoded nucleotidylylation of 2-deoxystreptamine aminoglycosides at the hydroxyl group at position 2'' in P. aeruginosa K. pneumoniae Morganella morganii E. coli S. typhimurium C. freundii and A. baumannii	aminoglycoside
23_299	contig_3	2481392	2482231	+	sul1	1-840/840	===============	0/0	10000	10000	card	JF969163:1053-1893	Sul1 is a sulfonamide resistant dihydropteroate synthase of Gram-negative bacteria. It is linked to other resistance genes of class 1 integrons.	sulfonamide
23_299	contig_3	3060340	3061620	+	MuxA	1-1281/1281	===============	0/0	10000	9969	card	AE004091.2:2855291-2854010	MuxA is a membrane fusion protein component of the efflux pump system MuxABC-OpmB in Pseudomonas aeruginosa.	aminocoumarin;macrolide;monobactam;tetracycline
23_299	contig_3	3061617	3064748	+	MuxB	1-3132/3132	===============	0/0	10000	9984	card	AE004091.2:2854014-2850882	MuxB is one of the two necessary RND components in the Pseudomonas aeruginosa efflux pump system MuxABC-OpmB.	aminocoumarin;macrolide;monobactam;tetracycline
23_299	contig_3	3064745	3067855	+	MuxC	1-3111/3111	===============	0/0	10000	9971	card	AE004091.2:2850886-2847775	MuxC is one of the two necessary RND components of the MuxABC-OpmB efflux pumps system in Pseudomonas aeruginosa.	aminocoumarin;macrolide;monobactam;tetracycline
23_299	contig_3	3067852	3069348	+	OpmB	1-1497/1497	===============	0/0	10000	9973	card	AE004091.2:2847779-2846282	OpmB is an outer membrane efflux protein in Pseudomonas aeruginosa that shows functional cooperation with MuxABC to form the efflux pump system MuxABC-OpmB.	aminocoumarin;macrolide;monobactam;tetracycline
23_299	contig_3	3101022	3102440	-	OprN	1-1419/1419	===============	0/0	10000	9979	card	AE004091.2:2813193-2814612	OprN is the outer membrane channel component of the MexEF-OprN multidrug efflux complex.	diaminopyrimidine;fluoroquinolone;phenicol
23_299	contig_3	3102437	3105625	-	MexF	1-3189/3189	===============	0/0	10000	9978	card	AE004091.2:2810008-2813197	MexF is the multidrug inner membrane transporter of the MexEF-OprN complex. mexF corresponds to 2 loci in Pseudomonas aeruginosa PAO1 (gene name: mexF/mexB) and 4 loci in Pseudomonas aeruginosa LESB58 (gene name: mexD/mexB).	diaminopyrimidine;fluoroquinolone;phenicol
23_299	contig_3	3105647	3106891	-	MexE	1-1245/1245	===============	0/0	10000	10000	card	AE004091.2:2808742-2809987	MexE is the membrane fusion protein of the MexEF-OprN multidrug efflux complex.	diaminopyrimidine;fluoroquinolone;phenicol
23_299	contig_4	176452	177885	+	PmpM	1-1434/1434	===============	0/0	10000	9986	card	AE004091.2:1473980-1472546	PmpM is a multidrug efflux pump belonging to the MATE family of Pseudomonas aeruginosa. PmpM is an H+ drug antiporter and is the first reported case of an H+ coupled efflux pump in the MATE family. PmpM confers resistance to fluoroquinolones fradiomycin benzalkonium chloride chlorhexidine gluconate ethidium bromide tetraphenylphosphonium chloride (TPPCl) and rhodamine 6G.	aminoglycoside;benzalkonium_chloride;fluoroquinolone
23_299	contig_4	332433	335543	-	mexN	1-3111/3111	===============	0/0	10000	9965	card	AB219523.1:1175-4286	MexN is the inner membrane transporter of the MexMN-OprM multidrug efflux complex.	phenicol
23_299	contig_4	335540	336697	-	mexM	1-1158/1158	===============	0/0	10000	9896	card	AB219523.1:21-1179	mexM is the membrane fusion protein of the MexMN-OprM multidrug efflux complex.	phenicol
23_299	contig_4	581127	581534	-	fosA	1-408/408	===============	0/0	10000	9853	card	AE004091.2:1221690-1222098	An enzyme that confers resistance to fosfomycin in Serratia marcescens by breaking the epoxide ring of the molecule. It depends on the cofactors Manganese (II) and Potassium and uses Glutathione (GSH) as the nucleophilic molecule. In Pseudomonas aeruginosa FosA catalyzes the conjugation of glutathione to carbon-1 of fosfomycin rendering it ineffective as an antibacterial drug.	fosfomycin
23_299	contig_4	1211005	1211643	+	Pseudomonas_aeruginosa_catB7	1-639/639	===============	0/0	10000	9922	card	NC_002516.2:780101-779462	catB7 is a chromosome-encoded variant of the cat gene found in Pseudomonas aeruginosa	phenicol
23_299	contig_4	1378994	1380124	+	mexV	1-1131/1131	===============	0/0	10000	9956	card	AE004091.2:4903465-4904596	MexV is the membrane fusion protein of the MexVW-OprM multidrug efflux complex.	acridine_dye;fluoroquinolone;macrolide;phenicol;tetracycline
23_299	contig_4	1380175	1383231	+	mexW	1-3057/3057	===============	0/0	10000	9974	card	NC_002516.2:4904646-4907703	MexW is the RND-type membrane protein of the efflux complex MexVW-OprM.	acridine_dye;fluoroquinolone;macrolide;phenicol;tetracycline
23_299	contig_4	1615109	1615306	+	CrpP	1-198/198	===============	0/0	10000	9747	card	HM560971.1:119269-119071	A plasmid-encoded ciprofloxacin resistance protein identified from a Pseudomonas aeruginosa plasmid. CrpP confers resistance to ciprofloxacin by antibiotic inactivation through phosphorylation. Described by Chavez-Jacobo et al. 2018.	fluoroquinolone
23_299	contig_6	1897	2638	+	IMP-16	1-741/741	========/======	1/1	10000	9973	card	AJ584652:1043-1784	IMP-16 is a beta-lactamase found in Pseudomonas aeruginosa	carbapenem;cephalosporin;cephamycin;penam;penem
23_299	contig_6	3217	4055	+	sul1	1-840/840	========/======	1/1	9988	9988	card	JF969163:1053-1893	Sul1 is a sulfonamide resistant dihydropteroate synthase of Gram-negative bacteria. It is linked to other resistance genes of class 1 integrons.	sulfonamide
23_299	contig_7	259188	259658	+	Pseudomonas_aeruginosa_soxR	1-471/471	===============	0/0	10000	10000	card	AE004091.2:2503895-2503424	SoxR is a redox-sensitive transcriptional activator that induces expression of a small regulon that includes the RND efflux pump-encoding operon mexGHI-opmD. SoxR was shown to be activated by pyocyanin.	acridine_dye;cephalosporin;fluoroquinolone;glycylcycline;penam;phenicol;rifamycin;tetracycline;triclosan
23_299	contig_7	605127	606306	+	mexX	1-1170/1170	========/======	7/10	10000	9797	card	AB015853:145-1315	MexX is the membrane fusion protein of the MexXY-OprM multidrug efflux complex.	acridine_dye;aminoglycoside;carbapenem;cephalosporin;cephamycin;fluoroquinolone;macrolide;penam;phenicol;tetracycline
23_299	contig_7	606322	609459	+	mexY	1-3141/3141	========/======	8/9	9981	9911	card	AB015853:1330-4471	MexY is the RND-type membrane protein of the efflux complex MexXY-OprM.	acridine_dye;aminoglycoside;carbapenem;cephalosporin;cephamycin;fluoroquinolone;macrolide;penam;phenicol;tetracycline
23_299	contig_8	22158	23039	+	KPC-1	1-882/882	===============	0/0	10000	10000	card	AY034847:5-887	KPC-2 is a beta-lactamase found in Klebsiella pneumoniae and Pseudomonas aeruginosa.	carbapenem;cephalosporin;monobactam;penam
23_299	contig_9	3	461	+	AAC(6')-Il	1-459/459	===============	0/0	10000	10000	card	U13880.2:308-767	AAC(6')-Il is an aminoglycoside acetyltransferase encoded by plasmids and integrons in Enterobacter cloaecae and Klebsiella aerogenes	aminoglycoside
23_299	contig_9	594	1052	+	AAC(6')-Il	1-459/459	===============	0/0	10000	10000	card	U13880.2:308-767	AAC(6')-Il is an aminoglycoside acetyltransferase encoded by plasmids and integrons in Enterobacter cloaecae and Klebsiella aerogenes	aminoglycoside
23_299	contig_9	1196	2023	+	OXA-2	1-828/828	===============	0/0	10000	10000	card	M95287.4:2455-3283	OXA-2 is a beta-lactamase found in the Enterobacteriaceae family.	carbapenem;cephalosporin;penam
23_309	contig_1	127077	127274	-	CrpP	1-198/198	===============	0/0	10000	9747	card	HM560971.1:119269-119071	A plasmid-encoded ciprofloxacin resistance protein identified from a Pseudomonas aeruginosa plasmid. CrpP confers resistance to ciprofloxacin by antibiotic inactivation through phosphorylation. Described by Chavez-Jacobo et al. 2018.	fluoroquinolone
23_309	contig_1	359233	362289	-	mexW	1-3057/3057	===============	0/0	10000	9974	card	NC_002516.2:4904646-4907703	MexW is the RND-type membrane protein of the efflux complex MexVW-OprM.	acridine_dye;fluoroquinolone;macrolide;phenicol;tetracycline
23_309	contig_1	362340	363470	-	mexV	1-1131/1131	===============	0/0	10000	9956	card	AE004091.2:4903465-4904596	MexV is the membrane fusion protein of the MexVW-OprM multidrug efflux complex.	acridine_dye;fluoroquinolone;macrolide;phenicol;tetracycline
23_309	contig_1	530812	531450	-	Pseudomonas_aeruginosa_catB7	1-639/639	===============	0/0	10000	9922	card	NC_002516.2:780101-779462	catB7 is a chromosome-encoded variant of the cat gene found in Pseudomonas aeruginosa	phenicol
23_309	contig_1	1160907	1161314	+	fosA	1-408/408	===============	0/0	10000	9853	card	AE004091.2:1221690-1222098	An enzyme that confers resistance to fosfomycin in Serratia marcescens by breaking the epoxide ring of the molecule. It depends on the cofactors Manganese (II) and Potassium and uses Glutathione (GSH) as the nucleophilic molecule. In Pseudomonas aeruginosa FosA catalyzes the conjugation of glutathione to carbon-1 of fosfomycin rendering it ineffective as an antibacterial drug.	fosfomycin
23_309	contig_1	1405744	1406901	+	mexM	1-1158/1158	===============	0/0	10000	9896	card	AB219523.1:21-1179	mexM is the membrane fusion protein of the MexMN-OprM multidrug efflux complex.	phenicol
23_309	contig_1	1406898	1410008	+	mexN	1-3111/3111	===============	0/0	10000	9965	card	AB219523.1:1175-4286	MexN is the inner membrane transporter of the MexMN-OprM multidrug efflux complex.	phenicol
23_309	contig_1	1564558	1565991	-	PmpM	1-1434/1434	===============	0/0	10000	9986	card	AE004091.2:1473980-1472546	PmpM is a multidrug efflux pump belonging to the MATE family of Pseudomonas aeruginosa. PmpM is an H+ drug antiporter and is the first reported case of an H+ coupled efflux pump in the MATE family. PmpM confers resistance to fluoroquinolones fradiomycin benzalkonium chloride chlorhexidine gluconate ethidium bromide tetraphenylphosphonium chloride (TPPCl) and rhodamine 6G.	aminoglycoside;benzalkonium_chloride;fluoroquinolone
23_309	contig_2	70982	71452	-	Pseudomonas_aeruginosa_soxR	1-471/471	===============	0/0	10000	10000	card	AE004091.2:2503895-2503424	SoxR is a redox-sensitive transcriptional activator that induces expression of a small regulon that includes the RND efflux pump-encoding operon mexGHI-opmD. SoxR was shown to be activated by pyocyanin.	acridine_dye;cephalosporin;fluoroquinolone;glycylcycline;penam;phenicol;rifamycin;tetracycline;triclosan
23_309	contig_2	372231	373475	+	MexE	1-1245/1245	===============	0/0	10000	10000	card	AE004091.2:2808742-2809987	MexE is the membrane fusion protein of the MexEF-OprN multidrug efflux complex.	diaminopyrimidine;fluoroquinolone;phenicol
23_309	contig_2	373497	376685	+	MexF	1-3189/3189	===============	0/0	10000	9978	card	AE004091.2:2810008-2813197	MexF is the multidrug inner membrane transporter of the MexEF-OprN complex. mexF corresponds to 2 loci in Pseudomonas aeruginosa PAO1 (gene name: mexF/mexB) and 4 loci in Pseudomonas aeruginosa LESB58 (gene name: mexD/mexB).	diaminopyrimidine;fluoroquinolone;phenicol
23_309	contig_2	376682	378100	+	OprN	1-1419/1419	===============	0/0	10000	9979	card	AE004091.2:2813193-2814612	OprN is the outer membrane channel component of the MexEF-OprN multidrug efflux complex.	diaminopyrimidine;fluoroquinolone;phenicol
23_309	contig_2	409772	411268	-	OpmB	1-1497/1497	===============	0/0	10000	9973	card	AE004091.2:2847779-2846282	OpmB is an outer membrane efflux protein in Pseudomonas aeruginosa that shows functional cooperation with MuxABC to form the efflux pump system MuxABC-OpmB.	aminocoumarin;macrolide;monobactam;tetracycline
23_309	contig_2	411265	414375	-	MuxC	1-3111/3111	===============	0/0	10000	9971	card	AE004091.2:2850886-2847775	MuxC is one of the two necessary RND components of the MuxABC-OpmB efflux pumps system in Pseudomonas aeruginosa.	aminocoumarin;macrolide;monobactam;tetracycline
23_309	contig_2	414372	417503	-	MuxB	1-3132/3132	===============	0/0	10000	9984	card	AE004091.2:2854014-2850882	MuxB is one of the two necessary RND components in the Pseudomonas aeruginosa efflux pump system MuxABC-OpmB.	aminocoumarin;macrolide;monobactam;tetracycline
23_309	contig_2	417500	418780	-	MuxA	1-1281/1281	===============	0/0	10000	9969	card	AE004091.2:2855291-2854010	MuxA is a membrane fusion protein component of the efflux pump system MuxABC-OpmB in Pseudomonas aeruginosa.	aminocoumarin;macrolide;monobactam;tetracycline
23_309	contig_2	996897	997736	-	sul1	1-840/840	===============	0/0	10000	10000	card	JF969163:1053-1893	Sul1 is a sulfonamide resistant dihydropteroate synthase of Gram-negative bacteria. It is linked to other resistance genes of class 1 integrons.	sulfonamide
23_309	contig_2	998234	998767	-	ANT(2'')-Ia	1-534/534	===============	0/0	10000	10000	card	AF078527:3769-4303	Plasmid or integron-encoded nucleotidylylation of 2-deoxystreptamine aminoglycosides at the hydroxyl group at position 2'' in P. aeruginosa K. pneumoniae Morganella morganii E. coli S. typhimurium C. freundii and A. baumannii	aminoglycoside
23_309	contig_2	1004432	1005211	-	APH(3')-VIa	1-780/780	========/======	2/2	9987	9974	card	X07753:102-882	APH(3')-VIa is a plasmid-encoded aminoglycoside phosphotransferase in A. baumannii	aminoglycoside
23_309	contig_2	1453007	1453684	+	Pseudomonas_aeruginosa_CpxR	1-678/678	===============	0/0	10000	10000	card	LT673656.1:1885022-1884344	CpxR is directly involved in activation of expression of RND efflux pump MexAB-OprM in P. aeruginosa. CpxR is required to enhance mexAB-oprM expression and drug resistance in the absence of repressor MexR.	aminocoumarin;aminoglycoside;carbapenem;cephalosporin;cephamycin;diaminopyrimidine;fluoroquinolone;macrolide;monobactam;penam;penem;peptide;phenicol;sulfonamide;tetracycline
23_309	contig_2	1796207	1797682	-	opmE	1-1476/1476	===============	0/0	10000	9925	card	AB219524.1:4334-5810	opmE is an outer membrane factor protein that is part of the multidrug efflux pump MexPQ-OpmE.	acridine_dye;carbapenem;diaminopyrimidine;macrolide;phenicol;tetracycline
23_309	contig_2	1797679	1800840	-	mexQ	1-3162/3162	===============	0/0	10000	9981	card	AB219524.1:1176-4338	MexQ is the inner membrane transporter of the multidrug efflux pump MexPQ-OpmE.	acridine_dye;carbapenem;diaminopyrimidine;macrolide;phenicol;tetracycline
23_309	contig_2	1800837	1801994	-	mexP	1-1158/1158	===============	0/0	10000	9905	card	AB219524.1:22-1180	MexP is the membrane fusion protein of the MexPQ-OpmE multidrug efflux complex	acridine_dye;carbapenem;diaminopyrimidine;macrolide;phenicol;tetracycline
23_309	contig_2	1840210	1842198	+	arnA	1-1989/1989	===============	0/0	10000	9940	card	AE004091.2:3982020-3984009	arnA modifies lipid A with 4-amino-4-deoxy-L-arabinose (Ara4N) which allows gram-negative bacteria to resist the antimicrobial activity of cationic antimicrobial peptides and antibiotics such as polymyxin. arnA is found in E. coli and P. aeruginosa.	peptide
23_309	contig_2	2018978	2022055	-	mexK	1-3078/3078	===============	0/0	10000	9919	card	AE004091.2:4119265-4116187	mexK is the inner membrane resistance-nodulation-cell division (RND) transporter in the MexJK multidrug efflux protein.	macrolide;tetracycline;triclosan
23_309	contig_2	2022060	2023163	-	mexJ	1-1104/1104	===============	0/0	10000	9991	card	AE004091.2:4120373-4119269	mexJ is the membrane fusion protein of the MexJK multidrug efflux protein.	macrolide;tetracycline;triclosan
23_309	contig_2	2023259	2023897	+	mexL	1-639/639	===============	0/0	10000	10000	card	AE004091.2:4120468-4121107	MexL is a specific repressor of mexJK transcription and autoregulates its own expression.	macrolide;tetracycline;triclosan
23_309	contig_2	2068515	2068676	-	ArmR	1-162/162	===============	0/0	10000	10000	card	AE004091.2:4165880-4165718	ArmR a 53-amino-acid antirepressor allosterically inhibits MexR dimer-DNA binding by occupying a hydrophobic binding cavity within the center of the MexR dimer. ArmR up-regulation and MexR-ArmR complex formation have previously been shown to upregulate MexAB-OprM.	aminocoumarin;carbapenem;cephalosporin;cephamycin;diaminopyrimidine;fluoroquinolone;macrolide;monobactam;penam;penem;peptide;phenicol;sulfonamide;tetracycline
23_309	contig_2	2554652	2555845	+	PDC-8	1-1194/1194	===============	0/0	10000	9975	card	FJ666071:0-1194	PDC-8 is a extended-spectrum beta-lactamase found in Pseudomonas aeruginosa.	carbapenem;cephalosporin;monobactam
23_309	contig_2	2568202	2569008	-	APH(3')-IIb	1-807/807	===============	0/0	10000	9777	card	X90856:387-1194	APH(3')-IIb is a chromosomal-encoded aminoglycoside phosphotransferase in P. aeruginosa	aminoglycoside
23_309	contig_2	2585715	2586923	-	bcr-1	1-1209/1209	===============	0/0	10000	10000	card	CP012901.1:5980365-5979156	Transmembrane protein which expels bicyclomycin from the cell leading to bicyclomycin resistance. Identified in Pseudomonas aeruginosa strains responsible for outbreaks in Brazil often appearing with blaSPM-1 another bicyclomycin resistance gene	bicyclomycin
23_309	contig_2	2666482	2666928	+	mexG	1-447/447	===============	0/0	10000	10000	card	AE004091.2:4705955-4706402	MexG is a membrane protein required for MexGHI-OpmD efflux activity.	acridine_dye;fluoroquinolone;tetracycline
23_309	contig_2	2666936	2668048	+	mexH	1-1113/1113	===============	0/0	10000	9982	card	AE004091.2:4706409-4707522	MexH is the membrane fusion protein of the efflux complex MexGHI-OpmD.	acridine_dye;fluoroquinolone;tetracycline
23_309	contig_2	2668061	2671150	+	mexI	1-3090/3090	===============	0/0	10000	9990	card	AE004091.2:4707534-4710624	MexI is the inner membrane transporter of the efflux complex MexGHI-OpmD.	acridine_dye;fluoroquinolone;tetracycline
23_309	contig_2	2671147	2672610	+	opmD	1-1464/1464	===============	0/0	10000	9980	card	AE004091.2:4710620-4712084	OpmD is the outer membrane channel protein of the efflux complex MexGHI-OpmD.	acridine_dye;fluoroquinolone;tetracycline
23_309	contig_2	2848926	2850359	+	basS	1-1434/1434	===============	0/0	10000	9986	card	JQ340365:0-1434	Histidine protein kinase sensor Lipid A modification gene; part of a two-component system involved in polymyxin resistance that senses high extracellular Fe(2+)	peptide
23_309	contig_2	3066628	3068076	+	OpmH	1-1449/1449	===============	0/0	10000	9745	card	AE004091.2:5584100-5585549	OpmH is an outer membrane efflux protein required for triclosan-specific efflux pump function.	triclosan
23_309	contig_2	3088631	3088963	+	Pseudomonas_aeruginosa_emrE	1-333/333	===============	0/0	10000	9970	card	AE004091.2:5606102-5606435	EmrE is a small multidrug transporter that functions as a homodimer and that couples the efflux of small polyaromatic cations from the cell with the import of protons down an electrochemical gradient. Confers resistance to tetraphenylphosphonium methyl viologen gentamicin kanamycin and neomycin.	aminoglycoside
23_309	contig_3	121730	122881	+	TriA	1-1152/1152	===============	0/0	10000	9991	card	AE004091.2:177306-178458	TriA is a membrane protein that is fused to TriB and both are required for the triclosan efflux pump function of TriABC-OpmH in P. aeruginosa.	triclosan
23_309	contig_3	122878	123948	+	TriB	1-1071/1071	===============	0/0	10000	9991	card	AE004091.2:178454-179525	TriB is a membrane protein that is fused to TriA and both are required for the triclosan efflux pump function of TriABC-OpmH in P. aeruginosa.	triclosan
23_309	contig_3	123945	126992	+	TriC	1-3048/3048	===============	0/0	10000	9970	card	AE004091.2:179521-182569	TriC is a resistance nodulation cell division (RND) transporter that is a part of TriABC-OpmH a triclosan-specific efflux protein.	triclosan
23_309	contig_3	493750	494901	+	MexA	1-1152/1152	===============	0/0	10000	9991	card	AE004091.2:472023-473175	MexA is the membrane fusion protein of the MexAB-OprM multidrug efflux complex.	aminocoumarin;carbapenem;cephalosporin;cephamycin;diaminopyrimidine;fluoroquinolone;macrolide;monobactam;penam;penem;peptide;phenicol;sulfonamide;tetracycline
23_309	contig_3	494917	498058	+	MexB	1-3141/3141	========/======	1/1	10000	9971	card	L11616:1569-4710	MexB is the inner membrane multidrug exporter of the efflux complex MexAB-OprM.	aminocoumarin;carbapenem;cephalosporin;cephamycin;diaminopyrimidine;fluoroquinolone;macrolide;monobactam;penam;penem;peptide;phenicol;sulfonamide;tetracycline
23_309	contig_3	498060	499517	+	OprM	1-1458/1458	===============	0/0	10000	9993	card	AE004091.2:476332-477790	OprM is an outer membrane factor protein found in Pseudomonas aeruginosa and Burkholderia vietnamiensis. It is part of the MexAB-OprM MexVW-OprM MexXY-OprM and the AmrAB-OprM complex.	acridine_dye;aminocoumarin;aminoglycoside;carbapenem;cephalosporin;cephamycin;diaminopyrimidine;fluoroquinolone;macrolide;monobactam;penam;penem;peptide;phenicol;sulfonamide;tetracycline
23_309	contig_3	917038	918201	+	MexC	1-1164/1164	===============	0/0	10000	9983	card	U57969:294-1458	MexC is the membrane fusion protein of the MexCD-OprJ multidrug efflux complex.	aminocoumarin;aminoglycoside;cephalosporin;diaminopyrimidine;fluoroquinolone;macrolide;penam;phenicol;tetracycline
23_309	contig_3	918229	921360	+	MexD	1-3132/3132	========/======	2/2	9997	9939	card	U57969:1485-4617	MexD is the multidrug inner membrane transporter of the MexCD-OprJ complex.	aminocoumarin;aminoglycoside;cephalosporin;diaminopyrimidine;fluoroquinolone;macrolide;penam;phenicol;tetracycline
23_309	contig_3	921366	922805	+	OprJ	1-1440/1440	===============	0/0	10000	9924	card	U57969:4622-6062	OprJ is the outer membrane channel component of the MexCD-OprJ multidrug efflux complex.	aminocoumarin;aminoglycoside;cephalosporin;diaminopyrimidine;fluoroquinolone;macrolide;penam;phenicol;tetracycline
23_309	contig_5	167666	168454	+	OXA-486	1-789/789	===============	0/0	10000	9962	card	CP038661.1:6223618-6224407	Assigned by Lahey's list of beta-lactamases no accessions or other information available	cephalosporin;penam
23_309	contig_5	222344	223085	+	IMP-16	1-741/741	========/======	1/1	10000	9973	card	AJ584652:1043-1784	IMP-16 is a beta-lactamase found in Pseudomonas aeruginosa	carbapenem;cephalosporin;cephamycin;penam;penem
23_309	contig_5	223664	224502	+	sul1	1-840/840	========/======	1/1	9988	9988	card	JF969163:1053-1893	Sul1 is a sulfonamide resistant dihydropteroate synthase of Gram-negative bacteria. It is linked to other resistance genes of class 1 integrons.	sulfonamide
23_309	contig_6	485548	488685	-	mexY	1-3141/3141	========/======	8/9	9981	9911	card	AB015853:1330-4471	MexY is the RND-type membrane protein of the efflux complex MexXY-OprM.	acridine_dye;aminoglycoside;carbapenem;cephalosporin;cephamycin;fluoroquinolone;macrolide;penam;phenicol;tetracycline
23_309	contig_6	488701	489880	-	mexX	1-1170/1170	========/======	7/10	10000	9797	card	AB015853:145-1315	MexX is the membrane fusion protein of the MexXY-OprM multidrug efflux complex.	acridine_dye;aminoglycoside;carbapenem;cephalosporin;cephamycin;fluoroquinolone;macrolide;penam;phenicol;tetracycline
23_309	contig_7	14777	15658	-	KPC-1	1-882/882	===============	0/0	10000	10000	card	AY034847:5-887	KPC-2 is a beta-lactamase found in Klebsiella pneumoniae and Pseudomonas aeruginosa.	carbapenem;cephalosporin;monobactam;penam

## Sheet: NCBI_Flye
#FILE	SEQUENCE	START	END	STRAND	GENE	COVERAGE	COVERAGE_MAP	GAPS	%COVERAGE	%IDENTITY	DATABASE	ACCESSION	PRODUCT	RESISTANCE
23_229	contig_1	1767402	1768241	-	sul1	1-840/840	===============	0/0	10000	10000	ncbi	NG_048082.1	sulfonamide-resistant dihydropteroate synthase Sul1	SULFONAMIDE
23_229	contig_1	1768739	1769272	-	ant(2'')-Ia	1-534/534	===============	0/0	10000	10000	ncbi	NG_047387.1	aminoglycoside nucleotidyltransferase ANT(2'')-Ia	GENTAMICIN;KANAMYCIN;TOBRAMYCIN
23_229	contig_1	1774935	1775715	-	aph(3')-VIa	1-780/780	========/======	1/1	10000	9987	ncbi	NG_047448.1	aminoglycoside O-phosphotransferase APH(3')-VIa	AMIKACIN;KANAMYCIN
23_229	contig_1	3325172	3326394	+	blaPDC-374	1-1215/1215	========/======	1/8	10000	9894	ncbi	NG_065926.1	class C beta-lactamase PDC-374	CEPHALOSPORIN
23_229	contig_1	3338722	3339528	-	aph(3')-IIb	1-807/807	===============	0/0	10000	9926	ncbi	NG_047424.1	aminoglycoside O-phosphotransferase APH(3')-IIb	KANAMYCIN
23_229	contig_3	166401	167240	-	sul1	1-840/840	===============	0/0	10000	10000	ncbi	NG_048082.1	sulfonamide-resistant dihydropteroate synthase Sul1	SULFONAMIDE
23_229	contig_3	167819	168559	-	blaIMP-16	1-741/741	===============	0/0	10000	9986	ncbi	NG_049179.1	subclass B1 metallo-beta-lactamase IMP-16	CARBAPENEM
23_229	contig_3	222450	223238	-	blaOXA-396	1-789/789	===============	0/0	10000	10000	ncbi	NG_049685.1	OXA-50 family oxacillin-hydrolyzing class D beta-lactamase OXA-396	BETA-LACTAM
23_229	contig_4	14777	15658	-	blaKPC-2	1-882/882	===============	0/0	10000	10000	ncbi	NG_049253.1	carbapenem-hydrolyzing class A beta-lactamase KPC-2	CARBAPENEM
23_229	contig_5	125234	125431	-	crpP	1-198/198	===============	0/0	10000	9747	ncbi	NG_062203.1	ciprofloxacin resistance protein CrpP	FLUOROQUINOLONE
23_229	contig_5	528966	529604	-	catB7	1-639/639	===============	0/0	10000	9922	ncbi	NG_047614.1	type B-4 chloramphenicol O-acetyltransferase CatB7	CHLORAMPHENICOL
23_229	contig_5	1159064	1159471	+	fosA-354827590	1-408/408	===============	0/0	10000	9853	ncbi	NG_047883.1	FosA family fosfomycin resistance glutathione transferase	FOSFOMYCIN
23_257	contig_1	130494	130691	-	crpP	1-198/198	===============	0/0	10000	9747	ncbi	NG_062203.1	ciprofloxacin resistance protein CrpP	FLUOROQUINOLONE
23_257	contig_1	534235	534873	-	catB7	1-639/639	===============	0/0	10000	9922	ncbi	NG_047614.1	type B-4 chloramphenicol O-acetyltransferase CatB7	CHLORAMPHENICOL
23_257	contig_1	1164341	1164748	+	fosA-354827590	1-408/408	===============	0/0	10000	9853	ncbi	NG_047883.1	FosA family fosfomycin resistance glutathione transferase	FOSFOMYCIN
23_257	contig_2	1768280	1769119	-	sul1	1-840/840	===============	0/0	10000	10000	ncbi	NG_048082.1	sulfonamide-resistant dihydropteroate synthase Sul1	SULFONAMIDE
23_257	contig_2	1769617	1770150	-	ant(2'')-Ia	1-534/534	===============	0/0	10000	10000	ncbi	NG_047387.1	aminoglycoside nucleotidyltransferase ANT(2'')-Ia	GENTAMICIN;KANAMYCIN;TOBRAMYCIN
23_257	contig_2	1775813	1776591	-	aph(3')-VIa	1-780/780	========/======	1/1	9987	9987	ncbi	NG_047448.1	aminoglycoside O-phosphotransferase APH(3')-VIa	AMIKACIN;KANAMYCIN
23_257	contig_2	3326040	3327262	+	blaPDC-374	1-1215/1215	========/======	1/8	10000	9894	ncbi	NG_065926.1	class C beta-lactamase PDC-374	CEPHALOSPORIN
23_257	contig_2	3339589	3340395	-	aph(3')-IIb	1-807/807	===============	0/0	10000	9926	ncbi	NG_047424.1	aminoglycoside O-phosphotransferase APH(3')-IIb	KANAMYCIN
23_257	contig_4	1898	2638	+	blaIMP-16	1-741/741	========/======	4/4	9973	9933	ncbi	NG_049179.1	subclass B1 metallo-beta-lactamase IMP-16	CARBAPENEM
23_257	contig_4	3219	4058	+	sul1	1-840/840	===============	0/0	10000	10000	ncbi	NG_048082.1	sulfonamide-resistant dihydropteroate synthase Sul1	SULFONAMIDE
23_257	contig_5	167600	168388	+	blaOXA-396	1-789/789	===============	0/0	10000	10000	ncbi	NG_049685.1	OXA-50 family oxacillin-hydrolyzing class D beta-lactamase OXA-396	BETA-LACTAM
23_257	contig_5	222273	223014	+	blaIMP-16	1-741/741	========/======	1/1	10000	9973	ncbi	NG_049179.1	subclass B1 metallo-beta-lactamase IMP-16	CARBAPENEM
23_257	contig_5	223593	224432	+	sul1	1-840/840	===============	0/0	10000	10000	ncbi	NG_048082.1	sulfonamide-resistant dihydropteroate synthase Sul1	SULFONAMIDE
23_257	contig_6	14777	15658	-	blaKPC-2	1-882/882	===============	0/0	10000	10000	ncbi	NG_049253.1	carbapenem-hydrolyzing class A beta-lactamase KPC-2	CARBAPENEM
23_299	contig_1	1939	2778	-	sul1	1-840/840	===============	0/0	10000	10000	ncbi	NG_048082.1	sulfonamide-resistant dihydropteroate synthase Sul1	SULFONAMIDE
23_299	contig_1	3358	4099	-	blaIMP-16	1-741/741	========/======	1/1	10000	9973	ncbi	NG_049179.1	subclass B1 metallo-beta-lactamase IMP-16	CARBAPENEM
23_299	contig_1	57988	58776	-	blaOXA-396	1-789/789	===============	0/0	10000	10000	ncbi	NG_049685.1	OXA-50 family oxacillin-hydrolyzing class D beta-lactamase OXA-396	BETA-LACTAM
23_299	contig_3	908955	909761	+	aph(3')-IIb	1-807/807	===============	0/0	10000	9926	ncbi	NG_047424.1	aminoglycoside O-phosphotransferase APH(3')-IIb	KANAMYCIN
23_299	contig_3	922087	923309	-	blaPDC-374	1-1215/1215	========/======	1/8	10000	9894	ncbi	NG_065926.1	class C beta-lactamase PDC-374	CEPHALOSPORIN
23_299	contig_3	2473919	2474696	+	aph(3')-VIa	1-780/780	========/======	2/2	9974	9974	ncbi	NG_047448.1	aminoglycoside O-phosphotransferase APH(3')-VIa	AMIKACIN;KANAMYCIN
23_299	contig_3	2480362	2480895	+	ant(2'')-Ia	1-534/534	===============	0/0	10000	10000	ncbi	NG_047387.1	aminoglycoside nucleotidyltransferase ANT(2'')-Ia	GENTAMICIN;KANAMYCIN;TOBRAMYCIN
23_299	contig_3	2481392	2482231	+	sul1	1-840/840	===============	0/0	10000	10000	ncbi	NG_048082.1	sulfonamide-resistant dihydropteroate synthase Sul1	SULFONAMIDE
23_299	contig_4	581127	581534	-	fosA-354827590	1-408/408	===============	0/0	10000	9853	ncbi	NG_047883.1	FosA family fosfomycin resistance glutathione transferase	FOSFOMYCIN
23_299	contig_4	1211005	1211643	+	catB7	1-639/639	===============	0/0	10000	9922	ncbi	NG_047614.1	type B-4 chloramphenicol O-acetyltransferase CatB7	CHLORAMPHENICOL
23_299	contig_4	1615109	1615306	+	crpP	1-198/198	===============	0/0	10000	9747	ncbi	NG_062203.1	ciprofloxacin resistance protein CrpP	FLUOROQUINOLONE
23_299	contig_6	1897	2638	+	blaIMP-16	1-741/741	========/======	1/1	10000	9973	ncbi	NG_049179.1	subclass B1 metallo-beta-lactamase IMP-16	CARBAPENEM
23_299	contig_6	3217	4055	+	sul1	1-840/840	========/======	1/1	9988	9988	ncbi	NG_048082.1	sulfonamide-resistant dihydropteroate synthase Sul1	SULFONAMIDE
23_299	contig_8	22158	23039	+	blaKPC-2	1-882/882	===============	0/0	10000	10000	ncbi	NG_049253.1	carbapenem-hydrolyzing class A beta-lactamase KPC-2	CARBAPENEM
23_299	contig_9	3	461	+	aac(6')-Il	1-459/459	===============	0/0	10000	10000	ncbi	NG_047303.1	aminoglycoside N-acetyltransferase AAC(6')-Il	AMIKACIN;KANAMYCIN;TOBRAMYCIN
23_299	contig_9	594	1052	+	aac(6')-Il	1-459/459	===============	0/0	10000	10000	ncbi	NG_047303.1	aminoglycoside N-acetyltransferase AAC(6')-Il	AMIKACIN;KANAMYCIN;TOBRAMYCIN
23_299	contig_9	1196	2023	+	blaOXA-2	1-828/828	===============	0/0	10000	10000	ncbi	NG_049496.1	oxacillin-hydrolyzing class D beta-lactamase OXA-2	BETA-LACTAM
23_309	contig_1	127077	127274	-	crpP	1-198/198	===============	0/0	10000	9747	ncbi	NG_062203.1	ciprofloxacin resistance protein CrpP	FLUOROQUINOLONE
23_309	contig_1	530812	531450	-	catB7	1-639/639	===============	0/0	10000	9922	ncbi	NG_047614.1	type B-4 chloramphenicol O-acetyltransferase CatB7	CHLORAMPHENICOL
23_309	contig_1	1160907	1161314	+	fosA-354827590	1-408/408	===============	0/0	10000	9853	ncbi	NG_047883.1	FosA family fosfomycin resistance glutathione transferase	FOSFOMYCIN
23_309	contig_2	996897	997736	-	sul1	1-840/840	===============	0/0	10000	10000	ncbi	NG_048082.1	sulfonamide-resistant dihydropteroate synthase Sul1	SULFONAMIDE
23_309	contig_2	998234	998767	-	ant(2'')-Ia	1-534/534	===============	0/0	10000	10000	ncbi	NG_047387.1	aminoglycoside nucleotidyltransferase ANT(2'')-Ia	GENTAMICIN;KANAMYCIN;TOBRAMYCIN
23_309	contig_2	1004432	1005211	-	aph(3')-VIa	1-780/780	========/======	2/2	9987	9974	ncbi	NG_047448.1	aminoglycoside O-phosphotransferase APH(3')-VIa	AMIKACIN;KANAMYCIN
23_309	contig_2	2554652	2555874	+	blaPDC-374	1-1215/1215	========/======	1/8	10000	9894	ncbi	NG_065926.1	class C beta-lactamase PDC-374	CEPHALOSPORIN
23_309	contig_2	2568202	2569008	-	aph(3')-IIb	1-807/807	===============	0/0	10000	9926	ncbi	NG_047424.1	aminoglycoside O-phosphotransferase APH(3')-IIb	KANAMYCIN
23_309	contig_5	167666	168454	+	blaOXA-396	1-789/789	===============	0/0	10000	10000	ncbi	NG_049685.1	OXA-50 family oxacillin-hydrolyzing class D beta-lactamase OXA-396	BETA-LACTAM
23_309	contig_5	222344	223085	+	blaIMP-16	1-741/741	========/======	1/1	10000	9973	ncbi	NG_049179.1	subclass B1 metallo-beta-lactamase IMP-16	CARBAPENEM
23_309	contig_5	223664	224502	+	sul1	1-840/840	========/======	1/1	9988	9988	ncbi	NG_048082.1	sulfonamide-resistant dihydropteroate synthase Sul1	SULFONAMIDE
23_309	contig_7	14777	15658	-	blaKPC-2	1-882/882	===============	0/0	10000	10000	ncbi	NG_049253.1	carbapenem-hydrolyzing class A beta-lactamase KPC-2	CARBAPENEM

## Sheet: PF_Flye
#FILE	SEQUENCE	START	END	STRAND	GENE	COVERAGE	COVERAGE_MAP	GAPS	%COVERAGE	%IDENTITY	DATABASE	ACCESSION	PRODUCT	RESISTANCE
23_229	contig_12	5026	5831	-	IncP6_1	1-806/806	===============	0/0	10000	9988	plasmidfinder	JF785550	IncP6_1__JF785550
23_257	contig_15	1365	2170	+	IncP6_1	1-806/806	===============	0/0	10000	9988	plasmidfinder	JF785550	IncP6_1__JF785550
23_299	contig_18	5029	5834	-	IncP6_1	1-806/806	===============	0/0	10000	9988	plasmidfinder	JF785550	IncP6_1__JF785550
23_309	contig_16	1331	2136	+	IncP6_1	1-806/806	===============	0/0	10000	9988	plasmidfinder	JF785550	IncP6_1__JF785550

## Sheet: VFDB_Flye
#FILE	SEQUENCE	START	END	STRAND	GENE	COVERAGE	COVERAGE_MAP	GAPS	%COVERAGE	%IDENTITY	DATABASE	ACCESSION	PRODUCT	RESISTANCE
23_229	contig_1	54044	55093	-	pscU	1-1050/1050	===============	0/0	10000	9876	vfdb	NP_250381	(pscU) type III secretion system protein PscU [TTSS (VF0083)] [Pseudomonas aeruginosa PAO1]
23_229	contig_1	55090	55878	-	pscT	1-789/789	===============	0/0	10000	9924	vfdb	NP_250382	(pscT) type III secretion system protein PscT [TTSS (VF0083)] [Pseudomonas aeruginosa PAO1]
23_229	contig_1	55875	56141	-	pscS	1-267/267	===============	0/0	10000	10000	vfdb	NP_250383	(pscS) type III secretion system protein PscS [TTSS (VF0083)] [Pseudomonas aeruginosa PAO1]
23_229	contig_1	56144	56797	-	pscR	1-654/654	===============	0/0	10000	9985	vfdb	NP_250384	(pscR) type III secretion system protein PscR [TTSS (VF0083)] [Pseudomonas aeruginosa PAO1]
23_229	contig_1	56794	57723	-	pscQ	1-930/930	===============	0/0	10000	9892	vfdb	NP_250385	(pscQ) type III secretion system protein PscQ [TTSS (VF0083)] [Pseudomonas aeruginosa PAO1]
23_229	contig_1	57720	58832	-	pscP	1-1110/1110	========/======	2/15	9946	9732	vfdb	NP_250386	(pscP) type III secretion system protein PscP [TTSS (VF0083)] [Pseudomonas aeruginosa PAO1]
23_229	contig_1	58820	59296	-	pscO	1-477/477	===============	0/0	10000	9916	vfdb	NP_250387	(pscO) type III secretion system protein PscO [TTSS (VF0083)] [Pseudomonas aeruginosa PAO1]
23_229	contig_1	59293	60615	-	pscN	1-1323/1323	===============	0/0	10000	9864	vfdb	NP_250388	(pscN) type III secretion system ATPase PscN [TTSS (VF0083)] [Pseudomonas aeruginosa PAO1]
23_229	contig_1	60805	61671	+	popN	1-867/867	===============	0/0	10000	9931	vfdb	NP_250389	(popN) type III secretion system outer membrane protein PopN [TTSS (VF0083)] [Pseudomonas aeruginosa PAO1]
23_229	contig_1	61652	61930	+	pcr1	1-279/279	===============	0/0	10000	10000	vfdb	NP_250390	(pcr1) type III secretion system protein Pcr1 [TTSS (VF0083)] [Pseudomonas aeruginosa PAO1]
23_229	contig_1	61917	62288	+	pcr2	1-372/372	===============	0/0	10000	9892	vfdb	NP_250391	(pcr2) type III secretion system protein Pcr2 [TTSS (VF0083)] [Pseudomonas aeruginosa PAO1]
23_229	contig_1	62285	62650	+	pcr3	1-366/366	===============	0/0	10000	10000	vfdb	NP_250392	(pcr3) type III secretion system protein Pcr3 [TTSS (VF0083)] [Pseudomonas aeruginosa PAO1]
23_229	contig_1	62655	62984	+	pcr4	1-330/330	===============	0/0	10000	9970	vfdb	NP_250393	(pcr4) type III secretion system protein Pcr4 [TTSS (VF0083)] [Pseudomonas aeruginosa PAO1]
23_229	contig_1	62981	65101	+	pcrD	1-2121/2121	===============	0/0	10000	9948	vfdb	NP_250394	(pcrD) type III secretion system protein PcrD [TTSS (VF0083)] [Pseudomonas aeruginosa PAO1]
23_229	contig_1	65098	65532	+	pcrR	1-435/435	===============	0/0	10000	9977	vfdb	NP_250395	(pcrR) type III secretion system regulatory protein PcrR [TTSS (VF0083)] [Pseudomonas aeruginosa PAO1]
23_229	contig_1	65560	65856	+	pcrG	1-297/297	===============	0/0	10000	9966	vfdb	NP_250396	(pcrG) type III secretion system cytoplasmic regulator PcrG [TTSS (VF0083)] [Pseudomonas aeruginosa PAO1]
23_229	contig_1	65866	66750	+	pcrV	1-885/885	===============	0/0	10000	9989	vfdb	NP_250397	(pcrV) type III secretion system hydrophilic translocator needle tip protein PcrV [TTSS (VF0083)] [Pseudomonas aeruginosa PAO1]
23_229	contig_1	66759	67265	+	pcrH	1-504/504	========/======	1/3	10000	9882	vfdb	NP_250398	(pcrH) type III secretion system regulatory protein PcrH [TTSS (VF0083)] [Pseudomonas aeruginosa PAO1]
23_229	contig_1	67246	68418	+	popB	1-1173/1173	===============	0/0	10000	9957	vfdb	NP_250399	(popB) type III secretion system hydrophobic translocator pore protein PopB [TTSS (VF0083)] [Pseudomonas aeruginosa PAO1]
23_229	contig_1	68430	69317	+	popD	1-888/888	===============	0/0	10000	9989	vfdb	NP_250400	(popD) type III secretion system hydrophobic translocator pore protein PopD [TTSS (VF0083)] [Pseudomonas aeruginosa PAO1]
23_229	contig_1	69443	69880	+	exsC	1-438/438	===============	0/0	10000	9977	vfdb	NP_250401	(exsC) type III secretion system regulatory protein ExsC [TTSS (VF0083)] [Pseudomonas aeruginosa PAO1]
23_229	contig_1	69889	70134	+	exsE	1-246/246	===============	0/0	10000	9919	vfdb	NP_250402	(exsE) type III secretion system regulatory protein ExsE [TTSS (VF0083)] [Pseudomonas aeruginosa PAO1]
23_229	contig_1	70143	70556	+	exsB	1-414/414	===============	0/0	10000	9952	vfdb	NP_250403	(exsB) type III secretion system piolitin ExsB [TTSS (VF0083)] [Pseudomonas aeruginosa PAO1]
23_229	contig_1	70854	71690	+	exsA	1-837/837	===============	0/0	10000	9964	vfdb	NP_250404	(exsA) type III secretion system regulatory protein ExsA [TTSS (VF0083)] [Pseudomonas aeruginosa PAO1]
23_229	contig_1	71788	72618	+	exsD	1-831/831	===============	0/0	10000	9928	vfdb	NP_250405	(exsD) type III secretion system regulatory protein ExsD [TTSS (VF0083)] [Pseudomonas aeruginosa PAO1]
23_229	contig_1	72652	73074	+	pscB	1-423/423	===============	0/0	10000	9976	vfdb	NP_250406	(pscB) type III secretion system protein PscB [TTSS (VF0083)] [Pseudomonas aeruginosa PAO1]
23_229	contig_1	73074	74876	+	pscC	1-1803/1803	===============	0/0	10000	9961	vfdb	NP_250407	(pscC) type III secretion system secretin PscC [TTSS (VF0083)] [Pseudomonas aeruginosa PAO1]
23_229	contig_1	74878	76176	+	pscD	1-1299/1299	===============	0/0	10000	9969	vfdb	NP_250408	(pscD) type III secretion system basal body protein PscD [TTSS (VF0083)] [Pseudomonas aeruginosa PAO1]
23_229	contig_1	76139	76342	+	pscE	1-204/204	===============	0/0	10000	9853	vfdb	NP_250409	(pscE) type III secretion system cochaperone PscE for PscG [TTSS (VF0083)] [Pseudomonas aeruginosa PAO1]
23_229	contig_1	76345	76602	+	pscF	1-258/258	===============	0/0	10000	9961	vfdb	NP_250410	(pscF) type III secretion system needle filament protein PscF [TTSS (VF0083)] [Pseudomonas aeruginosa PAO1]
23_229	contig_1	76605	76952	+	pscG	1-348/348	===============	0/0	10000	10000	vfdb	NP_250411	(pscG) type III secretion system chaperone PscG for PscF [TTSS (VF0083)] [Pseudomonas aeruginosa PAO1]
23_229	contig_1	76949	77380	+	pscH	1-432/432	===============	0/0	10000	9977	vfdb	NP_250412	(pscH) type III secretion system protein PscH [TTSS (VF0083)] [Pseudomonas aeruginosa PAO1]
23_229	contig_1	77380	77714	+	pscI	1-335/339	===============	0/0	9882	9940	vfdb	NP_250413	(pscI) type III secretion system inner rod protein PscI [TTSS (VF0083)] [Pseudomonas aeruginosa PAO1]
23_229	contig_1	77716	78460	+	pscJ	3-747/747	===============	0/0	9973	9919	vfdb	NP_250414	(pscJ) type III secretion system inner MS ring protein [TTSS (VF0083)] [Pseudomonas aeruginosa PAO1]
23_229	contig_1	78469	79089	+	pscK	1-627/627	========/======	1/6	9904	9888	vfdb	NP_250415	(pscK) type III secretion system protein PscK [TTSS (VF0083)] [Pseudomonas aeruginosa PAO1]
23_229	contig_1	79068	79712	+	pscL	1-645/645	===============	0/0	10000	10000	vfdb	NP_250416	(pscL) type III secretion systemt protein PscL [TTSS (VF0083)] [Pseudomonas aeruginosa PAO1]
23_229	contig_1	282307	282771	-	tse1	1-465/465	===============	0/0	10000	9978	vfdb	NP_250535	(tse1) type VI secretion system effector Tse1 peptidoglycanhydrolase [HSI-1 (Hcp-secretion island 1) (SS178)] [Pseudomonas aeruginosa PAO1]
23_229	contig_1	311141	312397	+	lasA	1-1257/1257	===============	0/0	10000	9936	vfdb	NP_250562	(lasA) LasA protease precursor [LasA (VF0088)] [Pseudomonas aeruginosa PAO1]
23_229	contig_1	348916	349358	+	phzA1	47-489/489	.==============	0/0	9059	9594	vfdb	NP_252899	(phzA1) phenazine biosynthesis protein PhzA [Phenazines biosynthesis (CVF536)] [Pseudomonas aeruginosa PAO1]
23_229	contig_1	349448	349882	+	phzB1	55-489/489	.==============	0/0	8896	9011	vfdb	NP_252900	(phzB1) phenazine biosynthesis protein PhzB [Phenazines biosynthesis (CVF536)] [Pseudomonas aeruginosa PAO1]
23_229	contig_1	349906	351123	+	phzC1	1-1218/1218	===============	0/0	10000	9934	vfdb	NP_252901	(phzC1) phenazine biosynthesis protein PhzC [Phenazines biosynthesis (CVF536)] [Pseudomonas aeruginosa PAO1]
23_229	contig_1	351120	351743	+	phzD1	1-624/624	===============	0/0	10000	9920	vfdb	NP_252902	(phzD1) phenazine biosynthesis protein PhzD isochorismatase [Phenazines biosynthesis (CVF536)] [Pseudomonas aeruginosa PAO1]
23_229	contig_1	351740	353623	+	phzE1	1-1884/1884	===============	0/0	10000	9963	vfdb	NP_252903	(phzE1) phenazine biosynthesis protein PhzE [Phenazines biosynthesis (CVF536)] [Pseudomonas aeruginosa PAO1]
23_229	contig_1	353637	354473	+	phzF1	1-837/837	===============	0/0	10000	9964	vfdb	NP_252904	(phzF1) phenazine biosynthesis protein PhzF isomerase [Phenazines biosynthesis (CVF536)] [Pseudomonas aeruginosa PAO1]
23_229	contig_1	354499	355143	+	phzG1	1-645/645	===============	0/0	10000	9969	vfdb	NP_252906	(phzG1) phenazine biosynthesis protein PhzG pyridoxamine 5'-phosphate oxidase [Phenazines biosynthesis (CVF536)] [Pseudomonas aeruginosa PAO1]
23_229	contig_1	674192	675327	-	exoY	1-1137/1137	========/======	1/1	9991	9956	vfdb	NP_250881	(exoY) type III secretion system effector ExoY adenylate cyclase [ExoY (VF0099)] [Pseudomonas aeruginosa PAO1]
23_229	contig_1	814490	815476	+	pvcA	1-987/987	===============	0/0	10000	9990	vfdb	NP_250944	(pvcA) paerucumarin biosynthesis protein PvcA [pyoverdine (IA001)] [Pseudomonas aeruginosa PAO1]
23_229	contig_1	815494	816369	+	pvcB	1-876/876	===============	0/0	10000	9989	vfdb	NP_250945	(pvcB) paerucumarin biosynthesis protein PvcB [pyoverdine (IA001)] [Pseudomonas aeruginosa PAO1]
23_229	contig_1	816421	817923	+	pvcC	1-1503/1503	===============	0/0	10000	9947	vfdb	NP_250946	(pvcC) paerucumarin biosynthesis protein PvcC [pyoverdine (IA001)] [Pseudomonas aeruginosa PAO1]
23_229	contig_1	817916	818563	+	pvcD	1-648/648	===============	0/0	10000	9985	vfdb	NP_250947	(pvcD) paerucumarin biosynthesis protein PvcD [pyoverdine (IA001)] [Pseudomonas aeruginosa PAO1]
23_229	contig_1	818799	819737	-	ptxR	1-939/939	===============	0/0	10000	9957	vfdb	NP_250948	(ptxR) transcriptional regulator PtxR [pyoverdine (IA001)] [Pseudomonas aeruginosa PAO1]
23_229	contig_1	967066	969354	-	pvdQ	1-2289/2289	===============	0/0	10000	9926	vfdb	NP_251075	(pvdQ) 3-oxo-C12-homoserine lactone acylase PvdQ [pyoverdine (IA001)] [Pseudomonas aeruginosa PAO1]
23_229	contig_1	969477	970808	-	pvdA	1-1332/1332	===============	0/0	10000	8318	vfdb	NP_251076	(pvdA) L-ornithine N5-oxygenase PvdA [Pyoverdine (VF0094)] [Pseudomonas aeruginosa PAO1]
23_229	contig_1	977305	978951	-	pvdP	1-1635/1635	========/======	8/20	9976	8492	vfdb	NP_251082	(pvdP) tyrosinase required for pyoverdine maturation [pyoverdine (IA001)] [Pseudomonas aeruginosa PAO1]
23_229	contig_1	979165	980511	+	pvdM	1-1347/1347	========/======	3/6	9978	9400	vfdb	NP_251083	(pvdM) dipeptidase precursor [pyoverdine (IA001)] [Pseudomonas aeruginosa PAO1]
23_229	contig_1	980534	981817	+	pvdN	1-1284/1284	===============	0/0	10000	9977	vfdb	NP_251084	(pvdN) pyoverdine biosynthesis protein PvdN [pyoverdine (IA001)] [Pseudomonas aeruginosa PAO1]
23_229	contig_1	981846	982700	+	pvdO	1-855/855	===============	0/0	10000	9778	vfdb	NP_251085	(pvdO) pyoverdine biosynthesis protein PvdO [pyoverdine (IA001)] [Pseudomonas aeruginosa PAO1]
23_229	contig_1	982768	983595	-	pvdF	1-828/828	===============	0/0	10000	8249	vfdb	NP_251086	(pvdF) pyoverdine synthetase F [pyoverdine (IA001)] [Pseudomonas aeruginosa PAO1]
23_229	contig_1	1024001	1024219	-	mbtH-like	1-219/219	===============	0/0	10000	10000	vfdb	NP_251102	(mbtH-like) MbtH-like protein from the pyoverdine cluster [pyoverdine (IA001)] [Pseudomonas aeruginosa PAO1]
23_229	contig_1	1024297	1025706	-	pvdH	1-1410/1410	===============	0/0	10000	9993	vfdb	NP_251103	(pvdH) diaminobutyrate-2-oxoglutarate aminotransferase PvdH [pyoverdine (IA001)] [Pseudomonas aeruginosa PAO1]
23_229	contig_1	1037013	1050041	-	pvdL	1-13029/13029	===============	0/0	10000	9945	vfdb	NP_251114	(pvdL) peptide synthase PvdL [pyoverdine (IA001)] [Pseudomonas aeruginosa PAO1]
23_229	contig_1	1050114	1050878	-	pvdG	1-765/765	===============	0/0	10000	9961	vfdb	NP_251115	(pvdG) pyoverdine biosynthesis protein PvdG [pyoverdine (IA001)] [Pseudomonas aeruginosa PAO1]
23_229	contig_1	1051522	1052085	+	pvdS	1-564/564	===============	0/0	10000	9805	vfdb	NP_251116	(pvdS) extracytoplasmic-function sigma-70 factor [Pyoverdine (VF0094)] [Pseudomonas aeruginosa PAO1]
23_229	contig_1	1553068	1553544	+	tse2	1-477/477	===============	0/0	10000	9979	vfdb	NP_251392	(tse2) type VI secretion system effector Tse2 [HSI-1 (Hcp-secretion island 1) (SS178)] [Pseudomonas aeruginosa PAO1]
23_229	contig_1	2112546	2113070	-	xcpZ	1-525/525	===============	0/0	10000	9886	vfdb	NP_251785	(xcpZ) general secretion pathway protein M [xcp secretion system (VF0084)] [Pseudomonas aeruginosa PAO1]
23_229	contig_1	2113072	2114220	-	xcpY	1-1149/1149	===============	0/0	10000	9939	vfdb	NP_251786	(xcpY) general secretion pathway protein L [xcp secretion system (VF0084)] [Pseudomonas aeruginosa PAO1]
23_229	contig_1	2114217	2115218	-	xcpX	1-1002/1002	===============	0/0	10000	9930	vfdb	NP_251787	(xcpX) general secretion pathway protein K [xcp secretion system (VF0084)] [Pseudomonas aeruginosa PAO1]
23_229	contig_1	2115215	2115928	-	xcpW	1-714/714	===============	0/0	10000	9986	vfdb	NP_251788	(xcpW) general secretion pathway protein J [xcp secretion system (VF0084)] [Pseudomonas aeruginosa PAO1]
23_229	contig_1	2115925	2116314	-	xcpV	1-390/390	===============	0/0	10000	10000	vfdb	NP_251789	(xcpV) general secretion pathway protein I [xcp secretion system (VF0084)] [Pseudomonas aeruginosa PAO1]
23_229	contig_1	2116311	2116829	-	xcpU	1-519/519	===============	0/0	10000	10000	vfdb	NP_251790	(xcpU) general secretion pathway protein H [xcp secretion system (VF0084)] [Pseudomonas aeruginosa PAO1]
23_229	contig_1	2116836	2117282	-	xcpT	1-447/447	===============	0/0	10000	9978	vfdb	NP_251791	(xcpT) general secretion pathway protein G [xcp secretion system (VF0084)] [Pseudomonas aeruginosa PAO1]
23_229	contig_1	2117287	2118504	-	xcpS	1-1218/1218	===============	0/0	10000	9984	vfdb	NP_251792	(xcpS) general secretion pathway protein F [xcp secretion system (VF0084)] [Pseudomonas aeruginosa PAO1]
23_229	contig_1	2118504	2120012	-	xcpR	1-1509/1509	===============	0/0	10000	9934	vfdb	NP_251793	(xcpR) general secretion pathway protein E [xcp secretion system (VF0084)] [Pseudomonas aeruginosa PAO1]
23_229	contig_1	2120232	2120939	+	xcpP	1-708/708	===============	0/0	10000	10000	vfdb	NP_251794	(xcpP) secretion protein XcpP [xcp secretion system (VF0084)] [Pseudomonas aeruginosa PAO1]
23_229	contig_1	2120944	2122920	+	xcpQ	1-1977/1977	===============	0/0	10000	9965	vfdb	NP_251795	(xcpQ) general secretion pathway protein D [xcp secretion system (VF0084)] [Pseudomonas aeruginosa PAO1]
23_229	contig_1	2132036	2134795	-	fimV	1-2760/2760	===============	0/0	10000	9964	vfdb	NP_251805	(fimV) putative Type IV pili related protein [Type IV pili (VF0082)] [Pseudomonas aeruginosa PAO1]
23_229	contig_1	2390902	2391600	+	flgA	1-699/699	===============	0/0	10000	9971	vfdb	NP_252040	(flgA) flagellar basal body P-ring biosynthesis protein FlgA [Deoxyhexose linking sugar 209 Da capping structure (AI138)] [Pseudomonas aeruginosa PAO1]
23_229	contig_1	2391745	2392068	+	flgM	1-324/324	===============	0/0	10000	9846	vfdb	NP_252041	(flgM) negative regulator of flagellin synthesis [Deoxyhexose linking sugar 209 Da capping structure (AI138)] [Pseudomonas aeruginosa PAO1]
23_229	contig_1	2392123	2392593	+	flgN	1-471/471	===============	0/0	10000	9915	vfdb	NP_252042	(flgN) flagella synthesis protein FlgN [Deoxyhexose linking sugar 209 Da capping structure (AI138)] [Pseudomonas aeruginosa PAO1]
23_229	contig_1	2525037	2525642	-	rhlI	1-606/606	===============	0/0	10000	9868	vfdb	NP_252166	(rhlI) autoinducer synthesis protein RhlL [Quorum sensing (VF0093)] [Pseudomonas aeruginosa PAO1]
23_229	contig_1	2526671	2527951	-	rhlB	1-1281/1281	===============	0/0	10000	9914	vfdb	NP_252168	(rhlB) rhamnosyltransferase chain B [Rhamnolipid (VF0089)] [Pseudomonas aeruginosa PAO1]
23_229	contig_1	2528017	2528904	-	rhlA	1-888/888	===============	0/0	10000	9966	vfdb	NP_252169	(rhlA) rhamnosyltransferase chain A [Rhamnolipid (VF0089)] [Pseudomonas aeruginosa PAO1]
23_229	contig_1	2534173	2535399	+	tse3	1-1227/1227	===============	0/0	10000	9943	vfdb	NP_252174	(tse3) type VI secretion system effector Tse3 glycoside hydrolase [HSI-1 (Hcp-secretion island 1) (SS178)] [Pseudomonas aeruginosa PAO1]
23_229	contig_1	2574701	2575666	-	motY	1-966/966	===============	0/0	10000	9959	vfdb	NP_252216	(motY) probable outer membrane protein precursor [Deoxyhexose linking sugar 209 Da capping structure (AI138)] [Pseudomonas aeruginosa PAO1]
23_229	contig_1	2591531	2592841	+	algD	1-1311/1311	===============	0/0	10000	9985	vfdb	NP_252230	(algD) GDP-mannose 6-dehydrogenase AlgD [Alginate (VF0091)] [Pseudomonas aeruginosa PAO1]
23_229	contig_1	2592981	2594465	+	alg8	1-1485/1485	===============	0/0	10000	9986	vfdb	NP_252231	(alg8) alginate-c5-mannuronan-epimerase AlgG [Alginate (VF0091)] [Pseudomonas aeruginosa PAO1]
23_229	contig_1	2594548	2595717	+	alg44	1-1170/1170	===============	0/0	10000	9957	vfdb	NP_252232	(alg44) alginate biosynthesis protein Alg8 [Alginate (VF0091)] [Pseudomonas aeruginosa PAO1]
23_229	contig_1	2595731	2597158	+	algK	1-1428/1428	===============	0/0	10000	9986	vfdb	NP_252233	(algK) alginate biosynthesis protein Alg44 [Alginate (VF0091)] [Pseudomonas aeruginosa PAO1]
23_229	contig_1	2597155	2598627	+	algE	1-1473/1473	===============	0/0	10000	9959	vfdb	NP_252234	(algE) alginate biosynthetic protein AlgK precursor [Alginate (VF0091)] [Pseudomonas aeruginosa PAO1]
23_229	contig_1	2598648	2600279	+	algG	1-1632/1632	===============	0/0	10000	9994	vfdb	NP_252235	(algG) outer membrane protein AlgE [Alginate (VF0091)] [Pseudomonas aeruginosa PAO1]
23_229	contig_1	2600292	2601716	+	algX	1-1425/1425	===============	0/0	10000	9951	vfdb	NP_252236	(algX) alginate biosynthesis protein AlgX [Alginate (VF0091)] [Pseudomonas aeruginosa PAO1]
23_229	contig_1	2601720	2602823	+	algL	1-1104/1104	===============	0/0	10000	9973	vfdb	NP_252237	(algL) poly(beta-d-mannuronate) lyase precursor AlgL [Alginate (VF0091)] [Pseudomonas aeruginosa PAO1]
23_229	contig_1	2603065	2604627	+	algI	1-1563/1563	===============	0/0	10000	9968	vfdb	NP_252238	(algI) alginate o-acetyltransferase AlgI [Alginate (VF0091)] [Pseudomonas aeruginosa PAO1]
23_229	contig_1	2604642	2605817	+	algJ	1-1176/1176	===============	0/0	10000	9975	vfdb	NP_252239	(algJ) alginate o-acetyltransferase AlgJ [Alginate (VF0091)] [Pseudomonas aeruginosa PAO1]
23_229	contig_1	2605890	2606539	+	algF	1-651/651	========/======	1/1	9985	9923	vfdb	NP_252240	(algF) alginate o-acetyltransferase AlgF [Alginate (VF0091)] [Pseudomonas aeruginosa PAO1]
23_229	contig_1	2606736	2608181	+	algA	1-1446/1446	===============	0/0	10000	9972	vfdb	NP_252241	(algA) phosphomannose isomerase / guanosine 5'-diphospho-D-mannose pyrophosphorylase [Alginate (VF0091)] [Pseudomonas aeruginosa PAO1]
23_229	contig_1	2719109	2720461	-	mucP	1-1353/1353	===============	0/0	10000	9970	vfdb	NP_252339	(mucP) metalloprotease protease [Alginate regulation (CVF523)] [Pseudomonas aeruginosa PAO1]
23_229	contig_1	2842304	2843800	-	lasB	1-1497/1497	===============	0/0	10000	10000	vfdb	NP_252413	(lasB) elastase LasB [LasB (VF0087)] [Pseudomonas aeruginosa PAO1]
23_229	contig_1	2953651	2954409	-	pilF	1-759/759	===============	0/0	10000	9908	vfdb	NP_252494	(pilF) type 4 fimbrial biogenesis protein PilF [Type IV pili (VF0082)] [Pseudomonas aeruginosa PAO1]
23_229	contig_1	3044637	3045998	-	exoS	1-1362/1362	===============	0/0	10000	9934	vfdb	NP_252530	(exoS) type III secretion system effector ExoS ADP ribosyltransferase activity and GTPase-activating protein activity [ExoS (VF0096)] [Pseudomonas aeruginosa PAO1]
23_229	contig_1	3247463	3247732	+	mucE	1-270/270	===============	0/0	10000	9963	vfdb	NP_252722	(mucE) small envelope protein MucE [Alginate regulation (CVF523)] [Pseudomonas aeruginosa PAO1]
23_229	contig_1	3443144	3444149	-	phzM	1-1005/1005	========/======	1/1	10000	9960	vfdb	NP_252898	(phzM) phenazine-specific methyltransferase PhzM (adenosylmethionine dependent methyltransferase) [Pyocyanin (VF0100)] [Pseudomonas aeruginosa PAO1]
23_229	contig_1	3444846	3445334	+	phzA1	1-489/489	===============	0/0	10000	10000	vfdb	NP_252899	(phzA1) phenazine biosynthesis protein PhzA [Phenazines biosynthesis (CVF536)] [Pseudomonas aeruginosa PAO1]
23_229	contig_1	3445364	3445852	+	phzB1	1-489/489	===============	0/0	10000	9898	vfdb	NP_252900	(phzB1) phenazine biosynthesis protein PhzB [Phenazines biosynthesis (CVF536)] [Pseudomonas aeruginosa PAO1]
23_229	contig_1	3445888	3447106	+	phzC1	1-1218/1218	========/======	1/1	10000	9967	vfdb	NP_252901	(phzC1) phenazine biosynthesis protein PhzC [Phenazines biosynthesis (CVF536)] [Pseudomonas aeruginosa PAO1]
23_229	contig_1	3447103	3447726	+	phzD1	1-624/624	===============	0/0	10000	9920	vfdb	NP_252902	(phzD1) phenazine biosynthesis protein PhzD isochorismatase [Phenazines biosynthesis (CVF536)] [Pseudomonas aeruginosa PAO1]
23_229	contig_1	3447723	3449606	+	phzE1	1-1884/1884	===============	0/0	10000	9958	vfdb	NP_252903	(phzE1) phenazine biosynthesis protein PhzE [Phenazines biosynthesis (CVF536)] [Pseudomonas aeruginosa PAO1]
23_229	contig_1	3449620	3450456	+	phzF1	1-837/837	===============	0/0	10000	9964	vfdb	NP_252904	(phzF1) phenazine biosynthesis protein PhzF isomerase [Phenazines biosynthesis (CVF536)] [Pseudomonas aeruginosa PAO1]
23_229	contig_1	3450482	3451126	+	phzG1	1-645/645	===============	0/0	10000	9953	vfdb	NP_252906	(phzG1) phenazine biosynthesis protein PhzG pyridoxamine 5'-phosphate oxidase [Phenazines biosynthesis (CVF536)] [Pseudomonas aeruginosa PAO1]
23_229	contig_1	3451306	3452514	+	phzS	1-1209/1209	===============	0/0	10000	9917	vfdb	NP_252907	(phzS) flavin dependent hydroxylase PhzS [Pyocyanin (VF0100)] [Pseudomonas aeruginosa PAO1]
23_229	contig_1	3455634	3457796	-	fptA	1-2163/2163	===============	0/0	10000	9972	vfdb	NP_252911	(fptA) Fe(III)-pyochelin receptor precursor [Pyochelin (VF0095)] [Pseudomonas aeruginosa PAO1]
23_229	contig_1	3457888	3459612	-	pchI	1-1725/1725	===============	0/0	10000	9959	vfdb	NP_252912	(pchI) ABC transporter ATP-binding protein [Pyochelin (VF0095)] [Pseudomonas aeruginosa PAO1]
23_229	contig_1	3459609	3461321	-	pchH	1-1713/1713	===============	0/0	10000	9924	vfdb	NP_252913	(pchH) ABC transporter ATP-binding protein [Pyochelin (VF0095)] [Pseudomonas aeruginosa PAO1]
23_229	contig_1	3461318	3462368	-	pchG	1-1050/1050	========/======	1/1	10000	9905	vfdb	NP_252914	(pchG) pyochelin biosynthetic protein PchG [Pyochelin (VF0095)] [Pseudomonas aeruginosa PAO1]
23_229	contig_1	3462365	3467794	-	pchF	1-5430/5430	===============	0/0	10000	9958	vfdb	NP_252915	(pchF) pyochelin synthetase PchF [Pyochelin (VF0095)] [Pseudomonas aeruginosa PAO1]
23_229	contig_1	3467791	3472109	-	pchE	1-4317/4317	========/======	2/2	10000	9940	vfdb	NP_252916	(pchE) dihydroaeruginoic acid synthetase PchE [Pyochelin (VF0095)] [Pseudomonas aeruginosa PAO1]
23_229	contig_1	3472303	3473193	-	pchR	1-891/891	===============	0/0	10000	9921	vfdb	NP_252917	(pchR) transcriptional regulator PchR [Pyochelin (VF0095)] [Pseudomonas aeruginosa PAO1]
23_229	contig_1	3473423	3475066	+	pchD	1-1644/1644	===============	0/0	10000	9909	vfdb	NP_252918	(pchD) pyochelin biosynthesis protein PchD [Pyochelin (VF0095)] [Pseudomonas aeruginosa PAO1]
23_229	contig_1	3475063	3475818	+	pchC	1-756/756	===============	0/0	10000	10000	vfdb	NP_252919	(pchC) pyochelin biosynthetic protein PchC [Pyochelin (VF0095)] [Pseudomonas aeruginosa PAO1]
23_229	contig_1	3475818	3476123	+	pchB	1-306/306	===============	0/0	10000	10000	vfdb	NP_252920	(pchB) salicylate biosynthesis protein PchB [Pyochelin (VF0095)] [Pseudomonas aeruginosa PAO1]
23_229	contig_1	3476120	3477550	+	pchA	1-1431/1431	===============	0/0	10000	9958	vfdb	NP_252921	(pchA) salicylate biosynthesis isochorismate synthase PchA [Pyochelin (VF0095)] [Pseudomonas aeruginosa PAO1]
23_229	contig_1	3811020	3812063	-	motB	1-1044/1044	===============	0/0	10000	9962	vfdb	NP_253640	(motB) flagellar motor protein [Deoxyhexose linking sugar 209 Da capping structure (AI138)] [Pseudomonas aeruginosa PAO1]
23_229	contig_1	3812083	3812934	-	motA	1-852/852	===============	0/0	10000	9965	vfdb	NP_253641	(motA) flagellar motor protein [Deoxyhexose linking sugar 209 Da capping structure (AI138)] [Pseudomonas aeruginosa PAO1]
23_229	contig_1	3856870	3858147	-	waaA	1-1278/1278	===============	0/0	10000	9969	vfdb	NP_253675	(waaA) lipopolysaccharide core biosynthesis protein WaaP [LPS (VF0085)] [Pseudomonas aeruginosa PAO1]
23_229	contig_1	3883255	3884061	-	waaP	1-807/807	===============	0/0	10000	10000	vfdb	NP_253696	(waaP) UDP-glucose:(heptosyl) LPS alpha 13-glucosyltransferase WaaG [LPS (VF0085)] [Pseudomonas aeruginosa PAO1]
23_229	contig_1	3884058	3885179	-	waaG	1-1122/1122	===============	0/0	10000	9982	vfdb	NP_253697	(waaG) B-band O-antigen polymerase [LPS (VF0085)] [Pseudomonas aeruginosa PAO1]
23_229	contig_1	3885176	3886243	-	waaC	1-1068/1068	===============	0/0	10000	9953	vfdb	NP_253698	(waaC) 3-deoxy-D-manno-octulosonic-acid (KDO) transferase [LPS (VF0085)] [Pseudomonas aeruginosa PAO1]
23_229	contig_1	3886240	3887277	-	waaF	1-1038/1038	===============	0/0	10000	9971	vfdb	NP_253699	(waaF) heptosyltransferase I [LPS (VF0085)] [Pseudomonas aeruginosa PAO1]
23_229	contig_1	3931110	3933254	-	pilQ	1-2145/2145	===============	0/0	10000	9678	vfdb	NP_253727	(pilQ) type 4 fimbrial biogenesis protein PilQ [Type IV pili (VF0082)] [Pseudomonas aeruginosa PAO1]
23_229	contig_1	3933308	3933832	-	pilP	1-525/525	===============	0/0	10000	9791	vfdb	NP_253728	(pilP) type IV pilus biogenesis protein PilP [Type IV pili (VF0082)] [Pseudomonas aeruginosa PAO1]
23_229	contig_1	3933829	3934452	-	pilO	1-624/624	===============	0/0	10000	9968	vfdb	NP_253729	(pilO) type IV pilus inner membrane platform protein PilO [Type IV pili (VF0082)] [Pseudomonas aeruginosa PAO1]
23_229	contig_1	3934449	3935045	-	pilN	1-597/597	===============	0/0	10000	9983	vfdb	NP_253730	(pilN) type IV pilus inner membrane platform protein PilN [Type IV pili (VF0082)] [Pseudomonas aeruginosa PAO1]
23_229	contig_1	3935045	3936109	-	pilM	1-1065/1065	===============	0/0	10000	9991	vfdb	NP_253731	(pilM) type IV pilus inner membrane platform protein PilM [Type IV pili (VF0082)] [Pseudomonas aeruginosa PAO1]
23_229	contig_1	4169585	4170643	-	algP/algR3	1-1059/1059	========/======	2/24	9887	9673	vfdb	NP_253940	(algP/algR3) alginate regulatory protein AlgP [Alginate (VF0091)] [Pseudomonas aeruginosa PAO1]
23_229	contig_1	4171460	4171941	-	algQ	1-483/483	========/======	1/1	9979	9938	vfdb	NP_253942	(algQ) Alginate regulatory protein AlgQ [Alginate (VF0091)] [Pseudomonas aeruginosa PAO1]
23_229	contig_1	4177086	4177832	-	algR	1-747/747	===============	0/0	10000	9973	vfdb	NP_253948	(algR) alginate biosynthesis regulatory protein AlgR [Alginate (VF0091)] [Pseudomonas aeruginosa PAO1]
23_229	contig_1	4177837	4178913	-	algZ	1-1077/1077	===============	0/0	10000	9981	vfdb	NP_253949	(algZ) sigma factor AlgU [Alginate (VF0091)] [Pseudomonas aeruginosa PAO1]
23_229	contig_3	101410	102801	-	algC	1-1392/1392	===============	0/0	10000	9993	vfdb	NP_254009	(algC) phosphomannomutase AlgC [Alginate biosynthesis (CVF522)] [Pseudomonas aeruginosa PAO1]
23_229	contig_3	255781	257130	-	algB	1-1350/1350	===============	0/0	10000	10000	vfdb	NP_254170	(algB) two-component response regulator AlgB [Alginate (VF0091)] [Pseudomonas aeruginosa PAO1]
23_229	contig_5	31772	32197	-	pilE	1-426/426	===============	0/0	10000	9977	vfdb	NP_253246	(pilE) type 4 fimbrial biogenesis protein PilE [Type IV pili (VF0082)] [Pseudomonas aeruginosa PAO1]
23_229	contig_5	32194	32541	-	pilY2	1-348/348	===============	0/0	10000	9971	vfdb	NP_253245	(pilY2) type 4 fimbrial biogenesis protein PilY2 [Type IV pili (VF0082)] [Pseudomonas aeruginosa PAO1]
23_229	contig_5	32543	36034	-	pilY1	1-3486/3486	========/======	10/30	9966	9192	vfdb	NP_253244	(pilY1) type 4 fimbrial biogenesis protein PilY1 [Type IV pili (VF0082)] [Pseudomonas aeruginosa PAO1]
23_229	contig_5	36046	36633	-	pilX	1-588/588	===============	0/0	10000	10000	vfdb	NP_253243	(pilX) type 4 fimbrial biogenesis protein PilX [Type IV pili (VF0082)] [Pseudomonas aeruginosa PAO1]
23_229	contig_5	36630	37454	-	pilW	1-825/825	===============	0/0	10000	9988	vfdb	NP_253242	(pilW) type IV fimbrial biogenesis protein PilW [Type IV pili (VF0082)] [Pseudomonas aeruginosa PAO1]
23_229	contig_5	37451	38008	-	pilV	1-558/558	===============	0/0	10000	9964	vfdb	NP_253241	(pilV) type IV pilus biogenesis protein PilV [Type IV pili (VF0082)] [Pseudomonas aeruginosa PAO1]
23_229	contig_5	37999	38505	-	fimU	1-507/507	===============	0/0	10000	9980	vfdb	NP_253240	(fimU) type 4 fimbrial biogenesis protein FimU [Type IV pili (VF0082)] [Pseudomonas aeruginosa PAO1]
23_229	contig_5	38611	39120	-	fimT	1-510/510	===============	0/0	10000	9961	vfdb	NP_253239	(fimT) type 4 fimbrial biogenesis protein FimT [Type IV pili (VF0082)] [Pseudomonas aeruginosa PAO1]
23_229	contig_5	40395	41732	-	pilR	1-1338/1338	===============	0/0	10000	9970	vfdb	NP_253237	(pilR) two-component response regulator PilR [Type IV pili (VF0082)] [Pseudomonas aeruginosa PAO1]
23_229	contig_5	41747	43339	-	pilS	1-1593/1593	===============	0/0	10000	9969	vfdb	NP_253236	(pilS) two-component sensor PilS [Type IV pili (VF0082)] [Pseudomonas aeruginosa PAO1]
23_229	contig_5	189965	190837	-	xcpA/pilD	1-873/873	===============	0/0	10000	9920	vfdb	NP_253218	(xcpA/pilD) type 4 prepilin peptidase PilD [Type IV pili (VF0082)] [Pseudomonas aeruginosa PAO1]
23_229	contig_5	192059	193759	-	pilB	1-1701/1701	===============	0/0	10000	8818	vfdb	NP_253216	(pilB) type 4 fimbrial biogenesis protein PilB [Type IV pili (VF0082)] [Pseudomonas aeruginosa PAO1]
23_229	contig_5	284094	285263	-	algW	1-1170/1170	===============	0/0	10000	9897	vfdb	NP_253136	(algW) AlgW protein [Alginate regulation (CVF523)] [Pseudomonas aeruginosa PAO1]
23_229	contig_5	692318	692899	+	algU	1-582/582	===============	0/0	10000	10000	vfdb	NP_249453	(algU) alginate biosynthesis protein AlgZ/FimS [Alginate (VF0091)] [Pseudomonas aeruginosa PAO1]
23_229	contig_5	692931	693515	+	mucA	1-585/585	===============	0/0	10000	9983	vfdb	NP_249454	(mucA) alkaline metalloproteinase precursor [Alginate (VF0091)] [Pseudomonas aeruginosa PAO1]
23_229	contig_5	693524	694474	+	mucB	1-951/951	===============	0/0	10000	9979	vfdb	NP_249455	(mucB) anti-sigma factor MucA inhibitor of alg gene expression [Alginate (VF0091)] [Pseudomonas aeruginosa PAO1]
23_229	contig_5	694471	694926	+	mucC	1-456/456	===============	0/0	10000	9934	vfdb	NP_249456	(mucC) negative regulator for alginate biosynthesis MucB [Alginate (VF0091)] [Pseudomonas aeruginosa PAO1]
23_229	contig_5	694966	696390	+	mucD	1-1425/1425	===============	0/0	10000	9986	vfdb	NP_249457	(mucD) serine protease MucD precursor [Alginate regulation (CVF523)] [Pseudomonas aeruginosa PAO1]
23_229	contig_5	862089	864281	-	plcH	1-2193/2193	===============	0/0	10000	10000	vfdb	NP_249535	(plcH) hemolytic phospholipase C precursor [PLC (VF0092)] [Pseudomonas aeruginosa PAO1]
23_229	contig_5	1098123	1098530	+	flgB	1-408/408	===============	0/0	10000	10000	vfdb	NP_249768	(flgB) flagellar basal body rod protein FlgB [Deoxyhexose linking sugar 209 Da capping structure (AI138)] [Pseudomonas aeruginosa PAO1]
23_229	contig_5	1098536	1098976	+	flgC	1-441/441	===============	0/0	10000	10000	vfdb	NP_249769	(flgC) flagellar basal-body rod protein FlgC [Flagella (VF0273)] [Pseudomonas aeruginosa PAO1]
23_229	contig_5	1098989	1099702	+	flgD	1-714/714	===============	0/0	10000	9972	vfdb	NP_249770	(flgD) flagellar basal-body rod modification protein FlgD [Flagella (VF0273)] [Pseudomonas aeruginosa PAO1]
23_229	contig_5	1099730	1101118	+	flgE	1-1389/1389	===============	0/0	10000	9971	vfdb	NP_249771	(flgE) flagellar hook protein FlgE [Flagella (VF0273)] [Pseudomonas aeruginosa PAO1]
23_229	contig_5	1101336	1102085	+	flgF	1-750/750	===============	0/0	10000	9947	vfdb	NP_249772	(flgF) flagellar basal-body rod protein FlgF [Flagella (VF0273)] [Pseudomonas aeruginosa PAO1]
23_229	contig_5	1102132	1102917	+	flgG	1-786/786	===============	0/0	10000	9987	vfdb	NP_249773	(flgG) flagellar basal-body rod protein FlgG [Flagella (VF0273)] [Pseudomonas aeruginosa PAO1]
23_229	contig_5	1102963	1103658	+	flgH	1-696/696	===============	0/0	10000	9928	vfdb	NP_249774	(flgH) flagellar L-ring protein precursor FlgH [Flagella (VF0273)] [Pseudomonas aeruginosa PAO1]
23_229	contig_5	1103670	1104779	+	flgI	1-1110/1110	===============	0/0	10000	9973	vfdb	NP_249775	(flgI) flagellar P-ring protein precursor FlgI [Flagella (VF0273)] [Pseudomonas aeruginosa PAO1]
23_229	contig_5	1104790	1105992	+	flgJ	1-1203/1203	===============	0/0	10000	9909	vfdb	NP_249776	(flgJ) flagellar rod assembly protein/muramidase FlgJ [Flagella (VF0273)] [Pseudomonas aeruginosa PAO1]
23_229	contig_5	1106011	1108059	+	flgK	1-2052/2052	========/======	5/9	9971	8667	vfdb	NP_249777	(flgK) flagellar hook-associated protein 1 FlgK [Flagella (VF0273)] [Pseudomonas aeruginosa PAO1]
23_229	contig_5	1124957	1126429	+	fleQ	1-1473/1473	===============	0/0	10000	9919	vfdb	NP_249788	(fleQ) transcriptional regulator FleQ [Flagella (VF0273)] [Pseudomonas aeruginosa PAO1]
23_229	contig_5	1126542	1127750	+	fleS	1-1209/1209	===============	0/0	10000	9926	vfdb	NP_249789	(fleS) two-component sensor [Deoxyhexose linking sugar 209 Da capping structure (AI138)] [Pseudomonas aeruginosa PAO1]
23_229	contig_5	1127755	1129176	+	fleR	1-1422/1422	===============	0/0	10000	9923	vfdb	NP_249790	(fleR) two-component response regulator [Flagella (VF0273)] [Pseudomonas aeruginosa PAO1]
23_229	contig_5	1129423	1129752	+	fliE	1-330/330	===============	0/0	10000	9939	vfdb	NP_249791	(fliE) flagellar hook-basal body complex protein FliE [Flagella (VF0273)] [Pseudomonas aeruginosa PAO1]
23_229	contig_5	1129775	1131571	+	fliF	1-1797/1797	===============	0/0	10000	9978	vfdb	NP_249792	(fliF) flagellar M-ring protein FliF [Flagella (VF0273)] [Pseudomonas aeruginosa PAO1]
23_229	contig_5	1131577	1132593	+	fliG	1-1017/1017	===============	0/0	10000	9980	vfdb	NP_249793	(fliG) flagellar motor switch protein G [Flagella (VF0273)] [Pseudomonas aeruginosa PAO1]
23_229	contig_5	1132595	1133401	+	fliH	1-807/807	===============	0/0	10000	9938	vfdb	NP_249794	(fliH) flagellar assembly protein H [Flagella (VF0273)] [Pseudomonas aeruginosa PAO1]
23_229	contig_5	1133391	1134746	+	fliI	1-1356/1356	===============	0/0	10000	9919	vfdb	NP_249795	(fliI) flagellum-specific ATP synthase FliI [Flagella (VF0273)] [Pseudomonas aeruginosa PAO1]
23_229	contig_5	1134760	1135203	+	fliJ	1-444/444	===============	0/0	10000	9978	vfdb	NP_249796	(fliJ) flagellar protein FliJ [Flagella (VF0273)] [Pseudomonas aeruginosa PAO1]
23_229	contig_5	1159468	1160445	-	rhlC	1-978/978	===============	0/0	10000	9939	vfdb	NP_249821	(rhlC) rhamnosyltransferase 2 [Rhamnolipid biosynthesis (CVF524)] [Pseudomonas aeruginosa PAO1]
23_229	contig_5	1177956	1179872	-	toxA	1-1917/1917	===============	0/0	10000	9948	vfdb	NP_249839	(toxA) exotoxin A precursor [ExoA (VF0086)] [Pseudomonas aeruginosa PAO1]
23_229	contig_5	1289691	1291130	+	aprA	1-1440/1440	===============	0/0	10000	9965	vfdb	NP_249940	(aprA) alkaline metalloproteinase precursor [Alkaline protease (VF0090)] [Pseudomonas aeruginosa PAO1]
23_229	contig_5	1400337	1400942	+	lasI	1-606/606	===============	0/0	10000	10000	vfdb	NP_250123	(lasI) autoinducer synthesis protein LasI [Quorum sensing (VF0093)] [Pseudomonas aeruginosa PAO1]
23_229	contig_5	1411579	1412862	+	fliK	1-1284/1284	===============	0/0	10000	9883	vfdb	NP_250132	(fliK) flagellar hook-length control protein FliK [Deoxyhexose linking sugar 209 Da capping structure (AI138)] [Pseudomonas aeruginosa PAO1]
23_229	contig_5	1413106	1413627	+	fliL	1-522/522	===============	0/0	10000	10000	vfdb	NP_250133	(fliL) flagellar basal body protein FliL [Deoxyhexose linking sugar 209 Da capping structure (AI138)] [Pseudomonas aeruginosa PAO1]
23_229	contig_5	1413635	1414606	+	fliM	1-972/972	===============	0/0	10000	9990	vfdb	NP_250134	(fliM) flagellar motor switch protein FliM [Flagella (VF0273)] [Pseudomonas aeruginosa PAO1]
23_229	contig_5	1414634	1415107	+	fliN	1-474/474	===============	0/0	10000	10000	vfdb	NP_250135	(fliN) flagellar motor switch protein FliN [Flagella (VF0273)] [Pseudomonas aeruginosa PAO1]
23_229	contig_5	1415109	1415561	+	fliO	1-453/453	===============	0/0	10000	9978	vfdb	NP_250136	(fliO) flagellar protein FliO [Flagella (VF0273)] [Pseudomonas aeruginosa PAO1]
23_229	contig_5	1415558	1416325	+	fliP	1-768/768	===============	0/0	10000	9974	vfdb	NP_250137	(fliP) flagellar biosynthetic protein FliP [Flagella (VF0273)] [Pseudomonas aeruginosa PAO1]
23_229	contig_5	1416370	1416639	+	fliQ	1-270/270	===============	0/0	10000	9963	vfdb	NP_250138	(fliQ) flagellar biosynthetic protein FliQ [Flagella (VF0273)] [Pseudomonas aeruginosa PAO1]
23_229	contig_5	1416639	1417415	+	fliR	1-777/777	===============	0/0	10000	9948	vfdb	NP_250139	(fliR) flagellar biosynthetic protein FliR [Flagella (VF0273)] [Pseudomonas aeruginosa PAO1]
23_229	contig_5	1417418	1418554	+	flhB	1-1137/1137	===============	0/0	10000	9974	vfdb	NP_250140	(flhB) flagellar biosynthetic protein FlhB [Flagella (VF0273)] [Pseudomonas aeruginosa PAO1]
23_229	contig_5	1421400	1423523	+	flhA	1-2124/2124	===============	0/0	10000	9972	vfdb	NP_250143	(flhA) flagellar biosynthesis protein FlhA [Flagella (VF0273)] [Pseudomonas aeruginosa PAO1]
23_229	contig_5	1423608	1424897	+	flhF	1-1290/1290	===============	0/0	10000	9977	vfdb	NP_250144	(flhF) flagellar biosynthesis protein FlhF [Flagella (VF0273)] [Pseudomonas aeruginosa PAO1]
23_229	contig_5	1425036	1425878	+	fleN	1-843/843	===============	0/0	10000	9988	vfdb	NP_250145	(fleN) flagellar synthesis regulator FleN [Flagella (VF0273)] [Pseudomonas aeruginosa PAO1]
23_229	contig_5	1425875	1426618	+	fliA	1-744/744	===============	0/0	10000	9987	vfdb	NP_250146	(fliA) flagellar biosynthesis sigma factor FliA [Deoxyhexose linking sugar 209 Da capping structure (AI138)] [Pseudomonas aeruginosa PAO1]
23_229	contig_5	1431614	1432354	+	motC	1-741/741	===============	0/0	10000	10000	vfdb	NP_250151	(motC) flagellar motor protein [Deoxyhexose linking sugar 209 Da capping structure (AI138)] [Pseudomonas aeruginosa PAO1]
23_229	contig_5	1432367	1433257	+	motD	1-891/891	===============	0/0	10000	10000	vfdb	NP_250152	(motD) flagellar motor protein [Deoxyhexose linking sugar 209 Da capping structure (AI138)] [Pseudomonas aeruginosa PAO1]
23_229	contig_6	475226	475837	-	chpE	1-612/612	===============	0/0	10000	9935	vfdb	NP_249108	(chpE) probable chemotaxis protein [Type IV pili (VF0082)] [Pseudomonas aeruginosa PAO1]
23_229	contig_6	475913	476707	-	chpD	1-795/795	===============	0/0	10000	9950	vfdb	NP_249107	(chpD) probable transcriptional regulator [Type IV pili (VF0082)] [Pseudomonas aeruginosa PAO1]
23_229	contig_6	476715	477221	-	chpC	1-507/507	===============	0/0	10000	9882	vfdb	NP_249106	(chpC) probable chemotaxis protein [Type IV pili (VF0082)] [Pseudomonas aeruginosa PAO1]
23_229	contig_6	477218	478249	-	chpB	1-1032/1032	===============	0/0	10000	9942	vfdb	NP_249105	(chpB) probable methylesterase [Type IV pili (VF0082)] [Pseudomonas aeruginosa PAO1]
23_229	contig_6	478242	485659	-	chpA	1-7419/7419	========/======	1/1	9999	9952	vfdb	NP_249104	(chpA) still frameshift probable component of chemotactic signal transduction system [Type IV pili (VF0082)] [Pseudomonas aeruginosa PAO1]
23_229	contig_6	485671	486546	-	pilK	1-876/876	===============	0/0	10000	9943	vfdb	NP_249103	(pilK) methyltransferase PilK [Type IV pili (VF0082)] [Pseudomonas aeruginosa PAO1]
23_229	contig_6	486607	488655	-	pilJ	1-2049/2049	===============	0/0	10000	9990	vfdb	NP_249102	(pilJ) twitching motility protein PilJ [Type IV pili (VF0082)] [Pseudomonas aeruginosa PAO1]
23_229	contig_6	488740	489276	-	pilI	1-537/537	===============	0/0	10000	10000	vfdb	NP_249101	(pilI) twitching motility protein PilI [Type IV pili (VF0082)] [Pseudomonas aeruginosa PAO1]
23_229	contig_6	489327	489692	-	pilH	1-366/366	===============	0/0	10000	10000	vfdb	NP_249100	(pilH) twitching motility protein PilH [Type IV pili (VF0082)] [Pseudomonas aeruginosa PAO1]
23_229	contig_6	489739	490146	-	pilG	1-408/408	===============	0/0	10000	9975	vfdb	NP_249099	(pilG) twitching motility protein PilG [Type IV pili (VF0082)] [Pseudomonas aeruginosa PAO1]
23_229	contig_6	500856	502004	-	pilU	1-1149/1149	===============	0/0	10000	9991	vfdb	NP_249087	(pilU) twitching motility protein PilU [Type IV pili (VF0082)] [Pseudomonas aeruginosa PAO1]
23_229	contig_6	502182	503216	-	pilT	1-1035/1035	===============	0/0	10000	9961	vfdb	NP_249086	(pilT) twitching motility protein PilT [Type IV pili (VF0082)] [Pseudomonas aeruginosa PAO1]
23_229	contig_6	900145	902370	-	vgrG1b	1-2226/2226	===============	0/0	10000	9937	vfdb	NP_248785	(vgrG1b) type VI secretion system substrate VgrG1b [HSI-1 (Hcp-secretion island 1) (SS178)] [Pseudomonas aeruginosa PAO1]
23_229	contig_6	904762	906693	-	vgrG1a	1-1932/1932	===============	0/0	10000	9964	vfdb	NP_248781	(vgrG1a) type VI secretion system substrate VgrG1 [HSI-I (VF0334)] [Pseudomonas aeruginosa PAO1]
23_229	contig_6	906740	909448	-	clpV1	1-2709/2709	===============	0/0	10000	9959	vfdb	NP_248780	(clpV1) type VI secretion system AAA+ family ATPase [HSI-I (VF0334)] [Pseudomonas aeruginosa PAO1]
23_229	contig_6	909441	910487	-	hsiH1	1-1047/1047	===============	0/0	10000	9990	vfdb	NP_248779	(hsiH1) type VI secretion system hcp secretion island protein HsiH1 [HSI-I (VF0334)] [Pseudomonas aeruginosa PAO1]
23_229	contig_6	910451	912310	-	hsiG1	1-1860/1860	===============	0/0	10000	9984	vfdb	NP_248778	(hsiG1) type VI secretion system hcp secretion island protein HsiG1 [HSI-I (VF0334)] [Pseudomonas aeruginosa PAO1]
23_229	contig_6	912307	912816	-	hsiF1	1-510/510	===============	0/0	10000	10000	vfdb	NP_248777	(hsiF1) type VI secretion system hcp secretion island protein HsiF1 a gp25-like protein but not exhibit lysozyme activity [HSI-I (VF0334)] [Pseudomonas aeruginosa PAO1]
23_229	contig_6	912818	913663	-	hsiE1	1-846/846	===============	0/0	10000	9964	vfdb	NP_248776	(hsiE1) type VI secretion system hcp secretion island protein HsiE1 interacting with HsiB1 to form a novel subcomplex of the T6SS [HSI-I (VF0334)] [Pseudomonas aeruginosa PAO1]
23_229	contig_6	913831	914319	-	hcp1	1-489/489	===============	0/0	10000	10000	vfdb	NP_248775	(hcp1) type VI secretion system substrate Hcp1 [HSI-I (VF0334)] [Pseudomonas aeruginosa PAO1]
23_229	contig_6	914395	915891	-	hsiC1/vipB	1-1497/1497	===============	0/0	10000	10000	vfdb	NP_248774	(hsiC1/vipB) type VI secretion system tubule-forming protein VipB [HSI-I (VF0334)] [Pseudomonas aeruginosa PAO1]
23_229	contig_6	915904	916422	-	hsiB1/vipA	1-519/519	===============	0/0	10000	10000	vfdb	NP_248773	(hsiB1/vipA) type VI secretion system tubule-forming protein VipA [HSI-I (VF0334)] [Pseudomonas aeruginosa PAO1]
23_229	contig_6	916511	917545	-	hsiA1	1-1035/1035	===============	0/0	10000	9961	vfdb	NP_248772	(hsiA1) type VI secretion system hcp secretion island protein HsiA1 [HSI-I (VF0334)] [Pseudomonas aeruginosa PAO1]
23_229	contig_6	917913	919442	+	fha1	1-1494/1494	========/======	1/36	10000	9725	vfdb	NP_248771	(fha1) type VI secretion system forkhead-associated protein Fha1 [HSI-I (VF0334)] [Pseudomonas aeruginosa PAO1]
23_229	contig_6	919487	919951	+	lip1	1-465/465	===============	0/0	10000	9978	vfdb	NP_248770	(lip1) lipoprotein [HSI-I (VF0334)] [Pseudomonas aeruginosa PAO1]
23_229	contig_6	919967	921301	+	hsiJ1	1-1335/1335	===============	0/0	10000	9955	vfdb	NP_248769	(hsiJ1) type VI secretion system hcp secretion island protein HsiJ1 [HSI-I (VF0334)] [Pseudomonas aeruginosa PAO1]
23_229	contig_6	921308	922657	+	dotU1	1-1350/1350	===============	0/0	10000	9993	vfdb	NP_248768	(dotU1) type VI secretion system protein DotU [HSI-I (VF0334)] [Pseudomonas aeruginosa PAO1]
23_229	contig_6	922879	926184	+	icmF1/tssM1	1-3306/3306	===============	0/0	10000	9955	vfdb	NP_248767	(icmF1/tssM1) type VI secretion system protein IcmF1 [HSI-I (VF0334)] [Pseudomonas aeruginosa PAO1]
23_229	contig_6	926181	926861	+	tagF/pppB	1-681/681	===============	0/0	10000	9971	vfdb	NP_248766	(tagF/pppB) Pseudomonas protein phosphatase PppB [HSI-I (VF0334)] [Pseudomonas aeruginosa PAO1]
23_229	contig_6	926871	927599	+	pppA	1-729/729	===============	0/0	10000	9973	vfdb	NP_248765	(pppA) Pseudomonas protein phosphatase PppA [HSI-I (VF0334)] [Pseudomonas aeruginosa PAO1]
23_229	contig_6	927607	930684	+	ppkA	1-3099/3099	========/======	1/21	9932	9874	vfdb	NP_248764	(ppkA) serine/threonine protein kinase PpkA [HSI-I (VF0334)] [Pseudomonas aeruginosa PAO1]
23_229	contig_6	930681	931400	+	tagT	1-720/720	===============	0/0	10000	10000	vfdb	NP_248763	(tagT) type six secretion associated protein TagT ATP-binding component of ABC transporter [HSI-I (VF0334)] [Pseudomonas aeruginosa PAO1]
23_229	contig_6	931400	932599	+	tagS	1-1200/1200	===============	0/0	10000	9967	vfdb	NP_248762	(tagS) type IV secretion associated protein TagS forming a stable inner membrane complex with TagT [HSI-I (VF0334)] [Pseudomonas aeruginosa PAO1]
23_229	contig_6	932592	934304	+	tagR	1-1713/1713	===============	0/0	10000	9994	vfdb	NP_248761	(tagR) type IV secretion associated protein TagR positively regulates PpkA [HSI-I (VF0334)] [Pseudomonas aeruginosa PAO1]
23_229	contig_6	934366	935280	+	tagQ	1-915/915	===============	0/0	10000	9989	vfdb	NP_248760	(tagQ) type VI secretiona ssociated protein TagQ outer membrane lipoprotein [HSI-1 (Hcp-secretion island 1) (SS178)] [Pseudomonas aeruginosa PAO1]
23_229	contig_6	948831	950663	-	phzH	1-1833/1833	===============	0/0	10000	9984	vfdb	NP_248741	(phzH) phenazine-modifying enzyme [Phenazines biosynthesis (CVF536)] [Pseudomonas aeruginosa PAO1]
23_229	contig_6	956807	958180	-	exoT	1-1374/1374	===============	0/0	10000	9927	vfdb	NP_248734	(exoT) type III secretion system effector ExoT ADP ribosyltransferase activity and GTPase-activating protein activity [ExoT (VF0097)] [Pseudomonas aeruginosa PAO1]
23_257	contig_1	37035	37460	-	pilE	1-426/426	===============	0/0	10000	9977	vfdb	NP_253246	(pilE) type 4 fimbrial biogenesis protein PilE [Type IV pili (VF0082)] [Pseudomonas aeruginosa PAO1]
23_257	contig_1	37457	37804	-	pilY2	1-348/348	===============	0/0	10000	9971	vfdb	NP_253245	(pilY2) type 4 fimbrial biogenesis protein PilY2 [Type IV pili (VF0082)] [Pseudomonas aeruginosa PAO1]
23_257	contig_1	37806	41297	-	pilY1	1-3486/3486	========/======	10/30	9966	9192	vfdb	NP_253244	(pilY1) type 4 fimbrial biogenesis protein PilY1 [Type IV pili (VF0082)] [Pseudomonas aeruginosa PAO1]
23_257	contig_1	41309	41896	-	pilX	1-588/588	===============	0/0	10000	10000	vfdb	NP_253243	(pilX) type 4 fimbrial biogenesis protein PilX [Type IV pili (VF0082)] [Pseudomonas aeruginosa PAO1]
23_257	contig_1	41893	42717	-	pilW	1-825/825	===============	0/0	10000	9988	vfdb	NP_253242	(pilW) type IV fimbrial biogenesis protein PilW [Type IV pili (VF0082)] [Pseudomonas aeruginosa PAO1]
23_257	contig_1	42714	43271	-	pilV	1-558/558	===============	0/0	10000	9964	vfdb	NP_253241	(pilV) type IV pilus biogenesis protein PilV [Type IV pili (VF0082)] [Pseudomonas aeruginosa PAO1]
23_257	contig_1	43262	43768	-	fimU	1-507/507	===============	0/0	10000	9980	vfdb	NP_253240	(fimU) type 4 fimbrial biogenesis protein FimU [Type IV pili (VF0082)] [Pseudomonas aeruginosa PAO1]
23_257	contig_1	43874	44383	-	fimT	1-510/510	===============	0/0	10000	9961	vfdb	NP_253239	(fimT) type 4 fimbrial biogenesis protein FimT [Type IV pili (VF0082)] [Pseudomonas aeruginosa PAO1]
23_257	contig_1	45658	46995	-	pilR	1-1338/1338	===============	0/0	10000	9970	vfdb	NP_253237	(pilR) two-component response regulator PilR [Type IV pili (VF0082)] [Pseudomonas aeruginosa PAO1]
23_257	contig_1	47010	48602	-	pilS	1-1593/1593	===============	0/0	10000	9969	vfdb	NP_253236	(pilS) two-component sensor PilS [Type IV pili (VF0082)] [Pseudomonas aeruginosa PAO1]
23_257	contig_1	195223	196095	-	xcpA/pilD	1-873/873	===============	0/0	10000	9920	vfdb	NP_253218	(xcpA/pilD) type 4 prepilin peptidase PilD [Type IV pili (VF0082)] [Pseudomonas aeruginosa PAO1]
23_257	contig_1	197317	199017	-	pilB	1-1701/1701	===============	0/0	10000	8818	vfdb	NP_253216	(pilB) type 4 fimbrial biogenesis protein PilB [Type IV pili (VF0082)] [Pseudomonas aeruginosa PAO1]
23_257	contig_1	289352	290521	-	algW	1-1170/1170	===============	0/0	10000	9897	vfdb	NP_253136	(algW) AlgW protein [Alginate regulation (CVF523)] [Pseudomonas aeruginosa PAO1]
23_257	contig_1	697587	698168	+	algU	1-582/582	===============	0/0	10000	10000	vfdb	NP_249453	(algU) alginate biosynthesis protein AlgZ/FimS [Alginate (VF0091)] [Pseudomonas aeruginosa PAO1]
23_257	contig_1	698200	698784	+	mucA	1-585/585	===============	0/0	10000	9983	vfdb	NP_249454	(mucA) alkaline metalloproteinase precursor [Alginate (VF0091)] [Pseudomonas aeruginosa PAO1]
23_257	contig_1	698793	699743	+	mucB	1-951/951	===============	0/0	10000	9979	vfdb	NP_249455	(mucB) anti-sigma factor MucA inhibitor of alg gene expression [Alginate (VF0091)] [Pseudomonas aeruginosa PAO1]
23_257	contig_1	699740	700195	+	mucC	1-456/456	===============	0/0	10000	9934	vfdb	NP_249456	(mucC) negative regulator for alginate biosynthesis MucB [Alginate (VF0091)] [Pseudomonas aeruginosa PAO1]
23_257	contig_1	700235	701659	+	mucD	1-1425/1425	===============	0/0	10000	9986	vfdb	NP_249457	(mucD) serine protease MucD precursor [Alginate regulation (CVF523)] [Pseudomonas aeruginosa PAO1]
23_257	contig_1	867367	869559	-	plcH	1-2193/2193	===============	0/0	10000	10000	vfdb	NP_249535	(plcH) hemolytic phospholipase C precursor [PLC (VF0092)] [Pseudomonas aeruginosa PAO1]
23_257	contig_1	1103400	1103807	+	flgB	1-408/408	===============	0/0	10000	10000	vfdb	NP_249768	(flgB) flagellar basal body rod protein FlgB [Deoxyhexose linking sugar 209 Da capping structure (AI138)] [Pseudomonas aeruginosa PAO1]
23_257	contig_1	1103813	1104253	+	flgC	1-441/441	===============	0/0	10000	10000	vfdb	NP_249769	(flgC) flagellar basal-body rod protein FlgC [Flagella (VF0273)] [Pseudomonas aeruginosa PAO1]
23_257	contig_1	1104266	1104979	+	flgD	1-714/714	===============	0/0	10000	9972	vfdb	NP_249770	(flgD) flagellar basal-body rod modification protein FlgD [Flagella (VF0273)] [Pseudomonas aeruginosa PAO1]
23_257	contig_1	1105007	1106395	+	flgE	1-1389/1389	===============	0/0	10000	9971	vfdb	NP_249771	(flgE) flagellar hook protein FlgE [Flagella (VF0273)] [Pseudomonas aeruginosa PAO1]
23_257	contig_1	1106613	1107362	+	flgF	1-750/750	===============	0/0	10000	9947	vfdb	NP_249772	(flgF) flagellar basal-body rod protein FlgF [Flagella (VF0273)] [Pseudomonas aeruginosa PAO1]
23_257	contig_1	1107409	1108194	+	flgG	1-786/786	===============	0/0	10000	9987	vfdb	NP_249773	(flgG) flagellar basal-body rod protein FlgG [Flagella (VF0273)] [Pseudomonas aeruginosa PAO1]
23_257	contig_1	1108240	1108935	+	flgH	1-696/696	===============	0/0	10000	9928	vfdb	NP_249774	(flgH) flagellar L-ring protein precursor FlgH [Flagella (VF0273)] [Pseudomonas aeruginosa PAO1]
23_257	contig_1	1108947	1110056	+	flgI	1-1110/1110	===============	0/0	10000	9973	vfdb	NP_249775	(flgI) flagellar P-ring protein precursor FlgI [Flagella (VF0273)] [Pseudomonas aeruginosa PAO1]
23_257	contig_1	1110067	1111269	+	flgJ	1-1203/1203	===============	0/0	10000	9909	vfdb	NP_249776	(flgJ) flagellar rod assembly protein/muramidase FlgJ [Flagella (VF0273)] [Pseudomonas aeruginosa PAO1]
23_257	contig_1	1111288	1113336	+	flgK	1-2052/2052	========/======	5/9	9971	8667	vfdb	NP_249777	(flgK) flagellar hook-associated protein 1 FlgK [Flagella (VF0273)] [Pseudomonas aeruginosa PAO1]
23_257	contig_1	1130234	1131706	+	fleQ	1-1473/1473	===============	0/0	10000	9919	vfdb	NP_249788	(fleQ) transcriptional regulator FleQ [Flagella (VF0273)] [Pseudomonas aeruginosa PAO1]
23_257	contig_1	1131819	1133027	+	fleS	1-1209/1209	===============	0/0	10000	9926	vfdb	NP_249789	(fleS) two-component sensor [Deoxyhexose linking sugar 209 Da capping structure (AI138)] [Pseudomonas aeruginosa PAO1]
23_257	contig_1	1133032	1134453	+	fleR	1-1422/1422	===============	0/0	10000	9923	vfdb	NP_249790	(fleR) two-component response regulator [Flagella (VF0273)] [Pseudomonas aeruginosa PAO1]
23_257	contig_1	1134700	1135029	+	fliE	1-330/330	===============	0/0	10000	9939	vfdb	NP_249791	(fliE) flagellar hook-basal body complex protein FliE [Flagella (VF0273)] [Pseudomonas aeruginosa PAO1]
23_257	contig_1	1135052	1136848	+	fliF	1-1797/1797	===============	0/0	10000	9978	vfdb	NP_249792	(fliF) flagellar M-ring protein FliF [Flagella (VF0273)] [Pseudomonas aeruginosa PAO1]
23_257	contig_1	1136854	1137870	+	fliG	1-1017/1017	===============	0/0	10000	9980	vfdb	NP_249793	(fliG) flagellar motor switch protein G [Flagella (VF0273)] [Pseudomonas aeruginosa PAO1]
23_257	contig_1	1137872	1138678	+	fliH	1-807/807	===============	0/0	10000	9938	vfdb	NP_249794	(fliH) flagellar assembly protein H [Flagella (VF0273)] [Pseudomonas aeruginosa PAO1]
23_257	contig_1	1138668	1140023	+	fliI	1-1356/1356	===============	0/0	10000	9919	vfdb	NP_249795	(fliI) flagellum-specific ATP synthase FliI [Flagella (VF0273)] [Pseudomonas aeruginosa PAO1]
23_257	contig_1	1140037	1140480	+	fliJ	1-444/444	===============	0/0	10000	9978	vfdb	NP_249796	(fliJ) flagellar protein FliJ [Flagella (VF0273)] [Pseudomonas aeruginosa PAO1]
23_257	contig_1	1164745	1165722	-	rhlC	1-978/978	===============	0/0	10000	9939	vfdb	NP_249821	(rhlC) rhamnosyltransferase 2 [Rhamnolipid biosynthesis (CVF524)] [Pseudomonas aeruginosa PAO1]
23_257	contig_1	1183232	1185148	-	toxA	1-1917/1917	===============	0/0	10000	9948	vfdb	NP_249839	(toxA) exotoxin A precursor [ExoA (VF0086)] [Pseudomonas aeruginosa PAO1]
23_257	contig_1	1294967	1296406	+	aprA	1-1440/1440	===============	0/0	10000	9965	vfdb	NP_249940	(aprA) alkaline metalloproteinase precursor [Alkaline protease (VF0090)] [Pseudomonas aeruginosa PAO1]
23_257	contig_1	1405616	1406221	+	lasI	1-606/606	===============	0/0	10000	10000	vfdb	NP_250123	(lasI) autoinducer synthesis protein LasI [Quorum sensing (VF0093)] [Pseudomonas aeruginosa PAO1]
23_257	contig_1	1416858	1418141	+	fliK	1-1284/1284	===============	0/0	10000	9883	vfdb	NP_250132	(fliK) flagellar hook-length control protein FliK [Deoxyhexose linking sugar 209 Da capping structure (AI138)] [Pseudomonas aeruginosa PAO1]
23_257	contig_1	1418385	1418906	+	fliL	1-522/522	===============	0/0	10000	10000	vfdb	NP_250133	(fliL) flagellar basal body protein FliL [Deoxyhexose linking sugar 209 Da capping structure (AI138)] [Pseudomonas aeruginosa PAO1]
23_257	contig_1	1418914	1419885	+	fliM	1-972/972	===============	0/0	10000	9990	vfdb	NP_250134	(fliM) flagellar motor switch protein FliM [Flagella (VF0273)] [Pseudomonas aeruginosa PAO1]
23_257	contig_1	1419913	1420386	+	fliN	1-474/474	===============	0/0	10000	10000	vfdb	NP_250135	(fliN) flagellar motor switch protein FliN [Flagella (VF0273)] [Pseudomonas aeruginosa PAO1]
23_257	contig_1	1420388	1420840	+	fliO	1-453/453	===============	0/0	10000	9978	vfdb	NP_250136	(fliO) flagellar protein FliO [Flagella (VF0273)] [Pseudomonas aeruginosa PAO1]
23_257	contig_1	1420837	1421604	+	fliP	1-768/768	===============	0/0	10000	9974	vfdb	NP_250137	(fliP) flagellar biosynthetic protein FliP [Flagella (VF0273)] [Pseudomonas aeruginosa PAO1]
23_257	contig_1	1421649	1421918	+	fliQ	1-270/270	===============	0/0	10000	9963	vfdb	NP_250138	(fliQ) flagellar biosynthetic protein FliQ [Flagella (VF0273)] [Pseudomonas aeruginosa PAO1]
23_257	contig_1	1421918	1422694	+	fliR	1-777/777	===============	0/0	10000	9948	vfdb	NP_250139	(fliR) flagellar biosynthetic protein FliR [Flagella (VF0273)] [Pseudomonas aeruginosa PAO1]
23_257	contig_1	1422697	1423833	+	flhB	1-1137/1137	===============	0/0	10000	9974	vfdb	NP_250140	(flhB) flagellar biosynthetic protein FlhB [Flagella (VF0273)] [Pseudomonas aeruginosa PAO1]
23_257	contig_1	1426679	1428802	+	flhA	1-2124/2124	===============	0/0	10000	9972	vfdb	NP_250143	(flhA) flagellar biosynthesis protein FlhA [Flagella (VF0273)] [Pseudomonas aeruginosa PAO1]
23_257	contig_1	1428886	1430175	+	flhF	1-1290/1290	===============	0/0	10000	9977	vfdb	NP_250144	(flhF) flagellar biosynthesis protein FlhF [Flagella (VF0273)] [Pseudomonas aeruginosa PAO1]
23_257	contig_1	1430314	1431156	+	fleN	1-843/843	===============	0/0	10000	9988	vfdb	NP_250145	(fleN) flagellar synthesis regulator FleN [Flagella (VF0273)] [Pseudomonas aeruginosa PAO1]
23_257	contig_1	1431153	1431896	+	fliA	1-744/744	===============	0/0	10000	9987	vfdb	NP_250146	(fliA) flagellar biosynthesis sigma factor FliA [Deoxyhexose linking sugar 209 Da capping structure (AI138)] [Pseudomonas aeruginosa PAO1]
23_257	contig_1	1436892	1437632	+	motC	1-741/741	===============	0/0	10000	10000	vfdb	NP_250151	(motC) flagellar motor protein [Deoxyhexose linking sugar 209 Da capping structure (AI138)] [Pseudomonas aeruginosa PAO1]
23_257	contig_1	1437645	1438535	+	motD	1-891/891	===============	0/0	10000	10000	vfdb	NP_250152	(motD) flagellar motor protein [Deoxyhexose linking sugar 209 Da capping structure (AI138)] [Pseudomonas aeruginosa PAO1]
23_257	contig_2	54943	55992	-	pscU	1-1050/1050	===============	0/0	10000	9876	vfdb	NP_250381	(pscU) type III secretion system protein PscU [TTSS (VF0083)] [Pseudomonas aeruginosa PAO1]
23_257	contig_2	55989	56777	-	pscT	1-789/789	===============	0/0	10000	9924	vfdb	NP_250382	(pscT) type III secretion system protein PscT [TTSS (VF0083)] [Pseudomonas aeruginosa PAO1]
23_257	contig_2	56774	57040	-	pscS	1-267/267	===============	0/0	10000	10000	vfdb	NP_250383	(pscS) type III secretion system protein PscS [TTSS (VF0083)] [Pseudomonas aeruginosa PAO1]
23_257	contig_2	57043	57697	-	pscR	1-654/654	========/======	1/1	10000	9969	vfdb	NP_250384	(pscR) type III secretion system protein PscR [TTSS (VF0083)] [Pseudomonas aeruginosa PAO1]
23_257	contig_2	57694	58623	-	pscQ	1-930/930	===============	0/0	10000	9892	vfdb	NP_250385	(pscQ) type III secretion system protein PscQ [TTSS (VF0083)] [Pseudomonas aeruginosa PAO1]
23_257	contig_2	58620	59732	-	pscP	1-1110/1110	========/======	2/15	9946	9732	vfdb	NP_250386	(pscP) type III secretion system protein PscP [TTSS (VF0083)] [Pseudomonas aeruginosa PAO1]
23_257	contig_2	59720	60196	-	pscO	1-477/477	===============	0/0	10000	9916	vfdb	NP_250387	(pscO) type III secretion system protein PscO [TTSS (VF0083)] [Pseudomonas aeruginosa PAO1]
23_257	contig_2	60193	61515	-	pscN	1-1323/1323	===============	0/0	10000	9864	vfdb	NP_250388	(pscN) type III secretion system ATPase PscN [TTSS (VF0083)] [Pseudomonas aeruginosa PAO1]
23_257	contig_2	61705	62571	+	popN	1-867/867	===============	0/0	10000	9931	vfdb	NP_250389	(popN) type III secretion system outer membrane protein PopN [TTSS (VF0083)] [Pseudomonas aeruginosa PAO1]
23_257	contig_2	62552	62830	+	pcr1	1-279/279	===============	0/0	10000	10000	vfdb	NP_250390	(pcr1) type III secretion system protein Pcr1 [TTSS (VF0083)] [Pseudomonas aeruginosa PAO1]
23_257	contig_2	62817	63188	+	pcr2	1-372/372	===============	0/0	10000	9892	vfdb	NP_250391	(pcr2) type III secretion system protein Pcr2 [TTSS (VF0083)] [Pseudomonas aeruginosa PAO1]
23_257	contig_2	63185	63550	+	pcr3	1-366/366	===============	0/0	10000	10000	vfdb	NP_250392	(pcr3) type III secretion system protein Pcr3 [TTSS (VF0083)] [Pseudomonas aeruginosa PAO1]
23_257	contig_2	63555	63884	+	pcr4	1-330/330	===============	0/0	10000	9970	vfdb	NP_250393	(pcr4) type III secretion system protein Pcr4 [TTSS (VF0083)] [Pseudomonas aeruginosa PAO1]
23_257	contig_2	63881	66001	+	pcrD	1-2121/2121	===============	0/0	10000	9948	vfdb	NP_250394	(pcrD) type III secretion system protein PcrD [TTSS (VF0083)] [Pseudomonas aeruginosa PAO1]
23_257	contig_2	65998	66432	+	pcrR	1-435/435	===============	0/0	10000	9977	vfdb	NP_250395	(pcrR) type III secretion system regulatory protein PcrR [TTSS (VF0083)] [Pseudomonas aeruginosa PAO1]
23_257	contig_2	66460	66756	+	pcrG	1-297/297	===============	0/0	10000	9966	vfdb	NP_250396	(pcrG) type III secretion system cytoplasmic regulator PcrG [TTSS (VF0083)] [Pseudomonas aeruginosa PAO1]
23_257	contig_2	66766	67650	+	pcrV	1-885/885	===============	0/0	10000	9989	vfdb	NP_250397	(pcrV) type III secretion system hydrophilic translocator needle tip protein PcrV [TTSS (VF0083)] [Pseudomonas aeruginosa PAO1]
23_257	contig_2	67659	68165	+	pcrH	1-504/504	========/======	1/3	10000	9882	vfdb	NP_250398	(pcrH) type III secretion system regulatory protein PcrH [TTSS (VF0083)] [Pseudomonas aeruginosa PAO1]
23_257	contig_2	68146	69318	+	popB	1-1173/1173	===============	0/0	10000	9957	vfdb	NP_250399	(popB) type III secretion system hydrophobic translocator pore protein PopB [TTSS (VF0083)] [Pseudomonas aeruginosa PAO1]
23_257	contig_2	69330	70217	+	popD	1-888/888	===============	0/0	10000	9989	vfdb	NP_250400	(popD) type III secretion system hydrophobic translocator pore protein PopD [TTSS (VF0083)] [Pseudomonas aeruginosa PAO1]
23_257	contig_2	70343	70780	+	exsC	1-438/438	===============	0/0	10000	9977	vfdb	NP_250401	(exsC) type III secretion system regulatory protein ExsC [TTSS (VF0083)] [Pseudomonas aeruginosa PAO1]
23_257	contig_2	70789	71034	+	exsE	1-246/246	===============	0/0	10000	9919	vfdb	NP_250402	(exsE) type III secretion system regulatory protein ExsE [TTSS (VF0083)] [Pseudomonas aeruginosa PAO1]
23_257	contig_2	71043	71456	+	exsB	1-414/414	===============	0/0	10000	9952	vfdb	NP_250403	(exsB) type III secretion system piolitin ExsB [TTSS (VF0083)] [Pseudomonas aeruginosa PAO1]
23_257	contig_2	71754	72590	+	exsA	1-837/837	===============	0/0	10000	9964	vfdb	NP_250404	(exsA) type III secretion system regulatory protein ExsA [TTSS (VF0083)] [Pseudomonas aeruginosa PAO1]
23_257	contig_2	72688	73518	+	exsD	1-831/831	===============	0/0	10000	9928	vfdb	NP_250405	(exsD) type III secretion system regulatory protein ExsD [TTSS (VF0083)] [Pseudomonas aeruginosa PAO1]
23_257	contig_2	73552	73974	+	pscB	1-423/423	===============	0/0	10000	9976	vfdb	NP_250406	(pscB) type III secretion system protein PscB [TTSS (VF0083)] [Pseudomonas aeruginosa PAO1]
23_257	contig_2	73974	75776	+	pscC	1-1803/1803	===============	0/0	10000	9961	vfdb	NP_250407	(pscC) type III secretion system secretin PscC [TTSS (VF0083)] [Pseudomonas aeruginosa PAO1]
23_257	contig_2	75778	77076	+	pscD	1-1299/1299	===============	0/0	10000	9969	vfdb	NP_250408	(pscD) type III secretion system basal body protein PscD [TTSS (VF0083)] [Pseudomonas aeruginosa PAO1]
23_257	contig_2	77039	77242	+	pscE	1-204/204	===============	0/0	10000	9853	vfdb	NP_250409	(pscE) type III secretion system cochaperone PscE for PscG [TTSS (VF0083)] [Pseudomonas aeruginosa PAO1]
23_257	contig_2	77245	77502	+	pscF	1-258/258	===============	0/0	10000	9961	vfdb	NP_250410	(pscF) type III secretion system needle filament protein PscF [TTSS (VF0083)] [Pseudomonas aeruginosa PAO1]
23_257	contig_2	77505	77852	+	pscG	1-348/348	===============	0/0	10000	10000	vfdb	NP_250411	(pscG) type III secretion system chaperone PscG for PscF [TTSS (VF0083)] [Pseudomonas aeruginosa PAO1]
23_257	contig_2	77849	78280	+	pscH	1-432/432	===============	0/0	10000	9977	vfdb	NP_250412	(pscH) type III secretion system protein PscH [TTSS (VF0083)] [Pseudomonas aeruginosa PAO1]
23_257	contig_2	78280	78618	+	pscI	1-339/339	===============	0/0	10000	9941	vfdb	NP_250413	(pscI) type III secretion system inner rod protein PscI [TTSS (VF0083)] [Pseudomonas aeruginosa PAO1]
23_257	contig_2	78615	79361	+	pscJ	1-747/747	===============	0/0	10000	9920	vfdb	NP_250414	(pscJ) type III secretion system inner MS ring protein [TTSS (VF0083)] [Pseudomonas aeruginosa PAO1]
23_257	contig_2	79370	79990	+	pscK	1-627/627	========/======	1/6	9904	9888	vfdb	NP_250415	(pscK) type III secretion system protein PscK [TTSS (VF0083)] [Pseudomonas aeruginosa PAO1]
23_257	contig_2	79969	80613	+	pscL	1-645/645	===============	0/0	10000	10000	vfdb	NP_250416	(pscL) type III secretion systemt protein PscL [TTSS (VF0083)] [Pseudomonas aeruginosa PAO1]
23_257	contig_2	283202	283666	-	tse1	1-465/465	===============	0/0	10000	9978	vfdb	NP_250535	(tse1) type VI secretion system effector Tse1 peptidoglycanhydrolase [HSI-1 (Hcp-secretion island 1) (SS178)] [Pseudomonas aeruginosa PAO1]
23_257	contig_2	312037	313293	+	lasA	1-1257/1257	===============	0/0	10000	9936	vfdb	NP_250562	(lasA) LasA protease precursor [LasA (VF0088)] [Pseudomonas aeruginosa PAO1]
23_257	contig_2	349814	350256	+	phzA1	47-489/489	.==============	0/0	9059	9594	vfdb	NP_252899	(phzA1) phenazine biosynthesis protein PhzA [Phenazines biosynthesis (CVF536)] [Pseudomonas aeruginosa PAO1]
23_257	contig_2	350346	350780	+	phzB1	55-489/489	.==============	0/0	8896	9011	vfdb	NP_252900	(phzB1) phenazine biosynthesis protein PhzB [Phenazines biosynthesis (CVF536)] [Pseudomonas aeruginosa PAO1]
23_257	contig_2	350804	352021	+	phzC1	1-1218/1218	===============	0/0	10000	9934	vfdb	NP_252901	(phzC1) phenazine biosynthesis protein PhzC [Phenazines biosynthesis (CVF536)] [Pseudomonas aeruginosa PAO1]
23_257	contig_2	352018	352641	+	phzD1	1-624/624	===============	0/0	10000	9920	vfdb	NP_252902	(phzD1) phenazine biosynthesis protein PhzD isochorismatase [Phenazines biosynthesis (CVF536)] [Pseudomonas aeruginosa PAO1]
23_257	contig_2	352638	354521	+	phzE1	1-1884/1884	===============	0/0	10000	9963	vfdb	NP_252903	(phzE1) phenazine biosynthesis protein PhzE [Phenazines biosynthesis (CVF536)] [Pseudomonas aeruginosa PAO1]
23_257	contig_2	354535	355371	+	phzF1	1-837/837	===============	0/0	10000	9964	vfdb	NP_252904	(phzF1) phenazine biosynthesis protein PhzF isomerase [Phenazines biosynthesis (CVF536)] [Pseudomonas aeruginosa PAO1]
23_257	contig_2	355397	356041	+	phzG1	1-645/645	===============	0/0	10000	9969	vfdb	NP_252906	(phzG1) phenazine biosynthesis protein PhzG pyridoxamine 5'-phosphate oxidase [Phenazines biosynthesis (CVF536)] [Pseudomonas aeruginosa PAO1]
23_257	contig_2	675084	676220	-	exoY	1-1137/1137	===============	0/0	10000	9965	vfdb	NP_250881	(exoY) type III secretion system effector ExoY adenylate cyclase [ExoY (VF0099)] [Pseudomonas aeruginosa PAO1]
23_257	contig_2	815380	816366	+	pvcA	1-987/987	===============	0/0	10000	9990	vfdb	NP_250944	(pvcA) paerucumarin biosynthesis protein PvcA [pyoverdine (IA001)] [Pseudomonas aeruginosa PAO1]
23_257	contig_2	816384	817259	+	pvcB	1-876/876	===============	0/0	10000	9989	vfdb	NP_250945	(pvcB) paerucumarin biosynthesis protein PvcB [pyoverdine (IA001)] [Pseudomonas aeruginosa PAO1]
23_257	contig_2	817311	818813	+	pvcC	1-1503/1503	===============	0/0	10000	9947	vfdb	NP_250946	(pvcC) paerucumarin biosynthesis protein PvcC [pyoverdine (IA001)] [Pseudomonas aeruginosa PAO1]
23_257	contig_2	818806	819453	+	pvcD	1-648/648	===============	0/0	10000	9985	vfdb	NP_250947	(pvcD) paerucumarin biosynthesis protein PvcD [pyoverdine (IA001)] [Pseudomonas aeruginosa PAO1]
23_257	contig_2	819689	820627	-	ptxR	1-939/939	===============	0/0	10000	9957	vfdb	NP_250948	(ptxR) transcriptional regulator PtxR [pyoverdine (IA001)] [Pseudomonas aeruginosa PAO1]
23_257	contig_2	967956	970244	-	pvdQ	1-2289/2289	===============	0/0	10000	9926	vfdb	NP_251075	(pvdQ) 3-oxo-C12-homoserine lactone acylase PvdQ [pyoverdine (IA001)] [Pseudomonas aeruginosa PAO1]
23_257	contig_2	970367	971698	-	pvdA	1-1332/1332	===============	0/0	10000	8318	vfdb	NP_251076	(pvdA) L-ornithine N5-oxygenase PvdA [Pyoverdine (VF0094)] [Pseudomonas aeruginosa PAO1]
23_257	contig_2	978195	979841	-	pvdP	1-1635/1635	========/======	8/20	9976	8492	vfdb	NP_251082	(pvdP) tyrosinase required for pyoverdine maturation [pyoverdine (IA001)] [Pseudomonas aeruginosa PAO1]
23_257	contig_2	980055	981401	+	pvdM	1-1347/1347	========/======	3/6	9978	9400	vfdb	NP_251083	(pvdM) dipeptidase precursor [pyoverdine (IA001)] [Pseudomonas aeruginosa PAO1]
23_257	contig_2	981424	982707	+	pvdN	1-1284/1284	===============	0/0	10000	9977	vfdb	NP_251084	(pvdN) pyoverdine biosynthesis protein PvdN [pyoverdine (IA001)] [Pseudomonas aeruginosa PAO1]
23_257	contig_2	982736	983590	+	pvdO	1-855/855	===============	0/0	10000	9778	vfdb	NP_251085	(pvdO) pyoverdine biosynthesis protein PvdO [pyoverdine (IA001)] [Pseudomonas aeruginosa PAO1]
23_257	contig_2	983658	984485	-	pvdF	1-828/828	===============	0/0	10000	8249	vfdb	NP_251086	(pvdF) pyoverdine synthetase F [pyoverdine (IA001)] [Pseudomonas aeruginosa PAO1]
23_257	contig_2	1024893	1025111	-	mbtH-like	1-219/219	===============	0/0	10000	10000	vfdb	NP_251102	(mbtH-like) MbtH-like protein from the pyoverdine cluster [pyoverdine (IA001)] [Pseudomonas aeruginosa PAO1]
23_257	contig_2	1025189	1026598	-	pvdH	1-1410/1410	===============	0/0	10000	9993	vfdb	NP_251103	(pvdH) diaminobutyrate-2-oxoglutarate aminotransferase PvdH [pyoverdine (IA001)] [Pseudomonas aeruginosa PAO1]
23_257	contig_2	1037906	1050934	-	pvdL	1-13029/13029	===============	0/0	10000	9945	vfdb	NP_251114	(pvdL) peptide synthase PvdL [pyoverdine (IA001)] [Pseudomonas aeruginosa PAO1]
23_257	contig_2	1051007	1051771	-	pvdG	1-765/765	===============	0/0	10000	9961	vfdb	NP_251115	(pvdG) pyoverdine biosynthesis protein PvdG [pyoverdine (IA001)] [Pseudomonas aeruginosa PAO1]
23_257	contig_2	1052414	1052977	+	pvdS	1-564/564	===============	0/0	10000	9805	vfdb	NP_251116	(pvdS) extracytoplasmic-function sigma-70 factor [Pyoverdine (VF0094)] [Pseudomonas aeruginosa PAO1]
23_257	contig_2	1553959	1554435	+	tse2	1-477/477	===============	0/0	10000	9979	vfdb	NP_251392	(tse2) type VI secretion system effector Tse2 [HSI-1 (Hcp-secretion island 1) (SS178)] [Pseudomonas aeruginosa PAO1]
23_257	contig_2	2113415	2113939	-	xcpZ	1-525/525	===============	0/0	10000	9886	vfdb	NP_251785	(xcpZ) general secretion pathway protein M [xcp secretion system (VF0084)] [Pseudomonas aeruginosa PAO1]
23_257	contig_2	2113941	2115090	-	xcpY	1-1149/1149	========/======	1/1	10000	9930	vfdb	NP_251786	(xcpY) general secretion pathway protein L [xcp secretion system (VF0084)] [Pseudomonas aeruginosa PAO1]
23_257	contig_2	2115087	2116088	-	xcpX	1-1002/1002	===============	0/0	10000	9930	vfdb	NP_251787	(xcpX) general secretion pathway protein K [xcp secretion system (VF0084)] [Pseudomonas aeruginosa PAO1]
23_257	contig_2	2116085	2116798	-	xcpW	1-714/714	===============	0/0	10000	9986	vfdb	NP_251788	(xcpW) general secretion pathway protein J [xcp secretion system (VF0084)] [Pseudomonas aeruginosa PAO1]
23_257	contig_2	2116795	2117184	-	xcpV	1-390/390	===============	0/0	10000	10000	vfdb	NP_251789	(xcpV) general secretion pathway protein I [xcp secretion system (VF0084)] [Pseudomonas aeruginosa PAO1]
23_257	contig_2	2117181	2117699	-	xcpU	1-519/519	===============	0/0	10000	10000	vfdb	NP_251790	(xcpU) general secretion pathway protein H [xcp secretion system (VF0084)] [Pseudomonas aeruginosa PAO1]
23_257	contig_2	2117706	2118152	-	xcpT	1-447/447	===============	0/0	10000	9978	vfdb	NP_251791	(xcpT) general secretion pathway protein G [xcp secretion system (VF0084)] [Pseudomonas aeruginosa PAO1]
23_257	contig_2	2118157	2119374	-	xcpS	1-1218/1218	===============	0/0	10000	9984	vfdb	NP_251792	(xcpS) general secretion pathway protein F [xcp secretion system (VF0084)] [Pseudomonas aeruginosa PAO1]
23_257	contig_2	2119374	2120882	-	xcpR	1-1509/1509	===============	0/0	10000	9934	vfdb	NP_251793	(xcpR) general secretion pathway protein E [xcp secretion system (VF0084)] [Pseudomonas aeruginosa PAO1]
23_257	contig_2	2121102	2121809	+	xcpP	1-708/708	===============	0/0	10000	10000	vfdb	NP_251794	(xcpP) secretion protein XcpP [xcp secretion system (VF0084)] [Pseudomonas aeruginosa PAO1]
23_257	contig_2	2121814	2123790	+	xcpQ	1-1977/1977	===============	0/0	10000	9965	vfdb	NP_251795	(xcpQ) general secretion pathway protein D [xcp secretion system (VF0084)] [Pseudomonas aeruginosa PAO1]
23_257	contig_2	2132904	2135663	-	fimV	1-2760/2760	===============	0/0	10000	9964	vfdb	NP_251805	(fimV) putative Type IV pili related protein [Type IV pili (VF0082)] [Pseudomonas aeruginosa PAO1]
23_257	contig_2	2391769	2392467	+	flgA	1-699/699	===============	0/0	10000	9971	vfdb	NP_252040	(flgA) flagellar basal body P-ring biosynthesis protein FlgA [Deoxyhexose linking sugar 209 Da capping structure (AI138)] [Pseudomonas aeruginosa PAO1]
23_257	contig_2	2392612	2392935	+	flgM	1-324/324	===============	0/0	10000	9846	vfdb	NP_252041	(flgM) negative regulator of flagellin synthesis [Deoxyhexose linking sugar 209 Da capping structure (AI138)] [Pseudomonas aeruginosa PAO1]
23_257	contig_2	2392990	2393460	+	flgN	1-471/471	===============	0/0	10000	9915	vfdb	NP_252042	(flgN) flagella synthesis protein FlgN [Deoxyhexose linking sugar 209 Da capping structure (AI138)] [Pseudomonas aeruginosa PAO1]
23_257	contig_2	2525909	2526514	-	rhlI	1-606/606	===============	0/0	10000	9868	vfdb	NP_252166	(rhlI) autoinducer synthesis protein RhlL [Quorum sensing (VF0093)] [Pseudomonas aeruginosa PAO1]
23_257	contig_2	2527543	2528823	-	rhlB	1-1281/1281	===============	0/0	10000	9906	vfdb	NP_252168	(rhlB) rhamnosyltransferase chain B [Rhamnolipid (VF0089)] [Pseudomonas aeruginosa PAO1]
23_257	contig_2	2528889	2529776	-	rhlA	1-888/888	===============	0/0	10000	9966	vfdb	NP_252169	(rhlA) rhamnosyltransferase chain A [Rhamnolipid (VF0089)] [Pseudomonas aeruginosa PAO1]
23_257	contig_2	2535045	2536271	+	tse3	1-1227/1227	===============	0/0	10000	9943	vfdb	NP_252174	(tse3) type VI secretion system effector Tse3 glycoside hydrolase [HSI-1 (Hcp-secretion island 1) (SS178)] [Pseudomonas aeruginosa PAO1]
23_257	contig_2	2575573	2576538	-	motY	1-966/966	===============	0/0	10000	9959	vfdb	NP_252216	(motY) probable outer membrane protein precursor [Deoxyhexose linking sugar 209 Da capping structure (AI138)] [Pseudomonas aeruginosa PAO1]
23_257	contig_2	2592399	2593709	+	algD	1-1311/1311	===============	0/0	10000	9985	vfdb	NP_252230	(algD) GDP-mannose 6-dehydrogenase AlgD [Alginate (VF0091)] [Pseudomonas aeruginosa PAO1]
23_257	contig_2	2593849	2595333	+	alg8	1-1485/1485	===============	0/0	10000	9986	vfdb	NP_252231	(alg8) alginate-c5-mannuronan-epimerase AlgG [Alginate (VF0091)] [Pseudomonas aeruginosa PAO1]
23_257	contig_2	2595416	2596585	+	alg44	1-1170/1170	===============	0/0	10000	9957	vfdb	NP_252232	(alg44) alginate biosynthesis protein Alg8 [Alginate (VF0091)] [Pseudomonas aeruginosa PAO1]
23_257	contig_2	2596599	2598026	+	algK	1-1428/1428	===============	0/0	10000	9986	vfdb	NP_252233	(algK) alginate biosynthesis protein Alg44 [Alginate (VF0091)] [Pseudomonas aeruginosa PAO1]
23_257	contig_2	2598023	2599495	+	algE	1-1473/1473	===============	0/0	10000	9959	vfdb	NP_252234	(algE) alginate biosynthetic protein AlgK precursor [Alginate (VF0091)] [Pseudomonas aeruginosa PAO1]
23_257	contig_2	2599516	2601147	+	algG	1-1632/1632	===============	0/0	10000	9994	vfdb	NP_252235	(algG) outer membrane protein AlgE [Alginate (VF0091)] [Pseudomonas aeruginosa PAO1]
23_257	contig_2	2601160	2602584	+	algX	1-1425/1425	===============	0/0	10000	9951	vfdb	NP_252236	(algX) alginate biosynthesis protein AlgX [Alginate (VF0091)] [Pseudomonas aeruginosa PAO1]
23_257	contig_2	2602588	2603691	+	algL	1-1104/1104	===============	0/0	10000	9973	vfdb	NP_252237	(algL) poly(beta-d-mannuronate) lyase precursor AlgL [Alginate (VF0091)] [Pseudomonas aeruginosa PAO1]
23_257	contig_2	2603933	2605495	+	algI	1-1563/1563	===============	0/0	10000	9968	vfdb	NP_252238	(algI) alginate o-acetyltransferase AlgI [Alginate (VF0091)] [Pseudomonas aeruginosa PAO1]
23_257	contig_2	2605510	2606685	+	algJ	1-1176/1176	===============	0/0	10000	9975	vfdb	NP_252239	(algJ) alginate o-acetyltransferase AlgJ [Alginate (VF0091)] [Pseudomonas aeruginosa PAO1]
23_257	contig_2	2606758	2607407	+	algF	1-651/651	========/======	1/1	9985	9923	vfdb	NP_252240	(algF) alginate o-acetyltransferase AlgF [Alginate (VF0091)] [Pseudomonas aeruginosa PAO1]
23_257	contig_2	2607604	2609049	+	algA	1-1446/1446	===============	0/0	10000	9972	vfdb	NP_252241	(algA) phosphomannose isomerase / guanosine 5'-diphospho-D-mannose pyrophosphorylase [Alginate (VF0091)] [Pseudomonas aeruginosa PAO1]
23_257	contig_2	2719977	2721330	-	mucP	1-1353/1353	========/======	1/1	10000	9963	vfdb	NP_252339	(mucP) metalloprotease protease [Alginate regulation (CVF523)] [Pseudomonas aeruginosa PAO1]
23_257	contig_2	2843169	2844665	-	lasB	1-1497/1497	===============	0/0	10000	10000	vfdb	NP_252413	(lasB) elastase LasB [LasB (VF0087)] [Pseudomonas aeruginosa PAO1]
23_257	contig_2	2954510	2955268	-	pilF	1-759/759	===============	0/0	10000	9908	vfdb	NP_252494	(pilF) type 4 fimbrial biogenesis protein PilF [Type IV pili (VF0082)] [Pseudomonas aeruginosa PAO1]
23_257	contig_2	3045499	3046860	-	exoS	1-1362/1362	===============	0/0	10000	9934	vfdb	NP_252530	(exoS) type III secretion system effector ExoS ADP ribosyltransferase activity and GTPase-activating protein activity [ExoS (VF0096)] [Pseudomonas aeruginosa PAO1]
23_257	contig_2	3248329	3248598	+	mucE	1-270/270	===============	0/0	10000	9963	vfdb	NP_252722	(mucE) small envelope protein MucE [Alginate regulation (CVF523)] [Pseudomonas aeruginosa PAO1]
23_257	contig_2	3444011	3445015	-	phzM	1-1005/1005	===============	0/0	10000	9970	vfdb	NP_252898	(phzM) phenazine-specific methyltransferase PhzM (adenosylmethionine dependent methyltransferase) [Pyocyanin (VF0100)] [Pseudomonas aeruginosa PAO1]
23_257	contig_2	3445712	3446201	+	phzA1	1-489/489	========/======	1/1	10000	9980	vfdb	NP_252899	(phzA1) phenazine biosynthesis protein PhzA [Phenazines biosynthesis (CVF536)] [Pseudomonas aeruginosa PAO1]
23_257	contig_2	3446231	3446719	+	phzB1	1-489/489	===============	0/0	10000	9898	vfdb	NP_252900	(phzB1) phenazine biosynthesis protein PhzB [Phenazines biosynthesis (CVF536)] [Pseudomonas aeruginosa PAO1]
23_257	contig_2	3446755	3447972	+	phzC1	1-1218/1218	===============	0/0	10000	9975	vfdb	NP_252901	(phzC1) phenazine biosynthesis protein PhzC [Phenazines biosynthesis (CVF536)] [Pseudomonas aeruginosa PAO1]
23_257	contig_2	3447969	3448592	+	phzD1	1-624/624	===============	0/0	10000	9920	vfdb	NP_252902	(phzD1) phenazine biosynthesis protein PhzD isochorismatase [Phenazines biosynthesis (CVF536)] [Pseudomonas aeruginosa PAO1]
23_257	contig_2	3448589	3450472	+	phzE1	1-1884/1884	===============	0/0	10000	9958	vfdb	NP_252903	(phzE1) phenazine biosynthesis protein PhzE [Phenazines biosynthesis (CVF536)] [Pseudomonas aeruginosa PAO1]
23_257	contig_2	3450486	3451322	+	phzF1	1-837/837	===============	0/0	10000	9964	vfdb	NP_252904	(phzF1) phenazine biosynthesis protein PhzF isomerase [Phenazines biosynthesis (CVF536)] [Pseudomonas aeruginosa PAO1]
23_257	contig_2	3451348	3451992	+	phzG1	1-645/645	===============	0/0	10000	9953	vfdb	NP_252906	(phzG1) phenazine biosynthesis protein PhzG pyridoxamine 5'-phosphate oxidase [Phenazines biosynthesis (CVF536)] [Pseudomonas aeruginosa PAO1]
23_257	contig_2	3452172	3453380	+	phzS	1-1209/1209	===============	0/0	10000	9917	vfdb	NP_252907	(phzS) flavin dependent hydroxylase PhzS [Pyocyanin (VF0100)] [Pseudomonas aeruginosa PAO1]
23_257	contig_2	3456500	3458662	-	fptA	1-2163/2163	===============	0/0	10000	9972	vfdb	NP_252911	(fptA) Fe(III)-pyochelin receptor precursor [Pyochelin (VF0095)] [Pseudomonas aeruginosa PAO1]
23_257	contig_2	3458754	3460478	-	pchI	1-1725/1725	===============	0/0	10000	9959	vfdb	NP_252912	(pchI) ABC transporter ATP-binding protein [Pyochelin (VF0095)] [Pseudomonas aeruginosa PAO1]
23_257	contig_2	3460475	3462187	-	pchH	1-1713/1713	===============	0/0	10000	9924	vfdb	NP_252913	(pchH) ABC transporter ATP-binding protein [Pyochelin (VF0095)] [Pseudomonas aeruginosa PAO1]
23_257	contig_2	3462184	3463233	-	pchG	1-1050/1050	===============	0/0	10000	9914	vfdb	NP_252914	(pchG) pyochelin biosynthetic protein PchG [Pyochelin (VF0095)] [Pseudomonas aeruginosa PAO1]
23_257	contig_2	3463230	3468659	-	pchF	1-5430/5430	===============	0/0	10000	9958	vfdb	NP_252915	(pchF) pyochelin synthetase PchF [Pyochelin (VF0095)] [Pseudomonas aeruginosa PAO1]
23_257	contig_2	3468656	3472973	-	pchE	1-4317/4317	========/======	1/1	10000	9942	vfdb	NP_252916	(pchE) dihydroaeruginoic acid synthetase PchE [Pyochelin (VF0095)] [Pseudomonas aeruginosa PAO1]
23_257	contig_2	3473167	3474057	-	pchR	1-891/891	===============	0/0	10000	9921	vfdb	NP_252917	(pchR) transcriptional regulator PchR [Pyochelin (VF0095)] [Pseudomonas aeruginosa PAO1]
23_257	contig_2	3474287	3475930	+	pchD	1-1644/1644	===============	0/0	10000	9909	vfdb	NP_252918	(pchD) pyochelin biosynthesis protein PchD [Pyochelin (VF0095)] [Pseudomonas aeruginosa PAO1]
23_257	contig_2	3475927	3476682	+	pchC	1-756/756	===============	0/0	10000	10000	vfdb	NP_252919	(pchC) pyochelin biosynthetic protein PchC [Pyochelin (VF0095)] [Pseudomonas aeruginosa PAO1]
23_257	contig_2	3476682	3476987	+	pchB	1-306/306	===============	0/0	10000	10000	vfdb	NP_252920	(pchB) salicylate biosynthesis protein PchB [Pyochelin (VF0095)] [Pseudomonas aeruginosa PAO1]
23_257	contig_2	3476984	3478414	+	pchA	1-1431/1431	===============	0/0	10000	9958	vfdb	NP_252921	(pchA) salicylate biosynthesis isochorismate synthase PchA [Pyochelin (VF0095)] [Pseudomonas aeruginosa PAO1]
23_257	contig_2	3811892	3812935	-	motB	1-1044/1044	===============	0/0	10000	9962	vfdb	NP_253640	(motB) flagellar motor protein [Deoxyhexose linking sugar 209 Da capping structure (AI138)] [Pseudomonas aeruginosa PAO1]
23_257	contig_2	3812955	3813806	-	motA	1-852/852	===============	0/0	10000	9965	vfdb	NP_253641	(motA) flagellar motor protein [Deoxyhexose linking sugar 209 Da capping structure (AI138)] [Pseudomonas aeruginosa PAO1]
23_257	contig_2	3857743	3859020	-	waaA	1-1278/1278	===============	0/0	10000	9969	vfdb	NP_253675	(waaA) lipopolysaccharide core biosynthesis protein WaaP [LPS (VF0085)] [Pseudomonas aeruginosa PAO1]
23_257	contig_2	3884127	3884933	-	waaP	1-807/807	===============	0/0	10000	10000	vfdb	NP_253696	(waaP) UDP-glucose:(heptosyl) LPS alpha 13-glucosyltransferase WaaG [LPS (VF0085)] [Pseudomonas aeruginosa PAO1]
23_257	contig_2	3884930	3886051	-	waaG	1-1122/1122	===============	0/0	10000	9982	vfdb	NP_253697	(waaG) B-band O-antigen polymerase [LPS (VF0085)] [Pseudomonas aeruginosa PAO1]
23_257	contig_2	3886048	3887115	-	waaC	1-1068/1068	===============	0/0	10000	9953	vfdb	NP_253698	(waaC) 3-deoxy-D-manno-octulosonic-acid (KDO) transferase [LPS (VF0085)] [Pseudomonas aeruginosa PAO1]
23_257	contig_2	3887112	3888149	-	waaF	1-1038/1038	===============	0/0	10000	9971	vfdb	NP_253699	(waaF) heptosyltransferase I [LPS (VF0085)] [Pseudomonas aeruginosa PAO1]
23_257	contig_2	3931986	3934130	-	pilQ	1-2145/2145	===============	0/0	10000	9678	vfdb	NP_253727	(pilQ) type 4 fimbrial biogenesis protein PilQ [Type IV pili (VF0082)] [Pseudomonas aeruginosa PAO1]
23_257	contig_2	3934184	3934708	-	pilP	1-525/525	===============	0/0	10000	9791	vfdb	NP_253728	(pilP) type IV pilus biogenesis protein PilP [Type IV pili (VF0082)] [Pseudomonas aeruginosa PAO1]
23_257	contig_2	3934705	3935328	-	pilO	1-624/624	===============	0/0	10000	9968	vfdb	NP_253729	(pilO) type IV pilus inner membrane platform protein PilO [Type IV pili (VF0082)] [Pseudomonas aeruginosa PAO1]
23_257	contig_2	3935325	3935921	-	pilN	1-597/597	===============	0/0	10000	9983	vfdb	NP_253730	(pilN) type IV pilus inner membrane platform protein PilN [Type IV pili (VF0082)] [Pseudomonas aeruginosa PAO1]
23_257	contig_2	3935921	3936985	-	pilM	1-1065/1065	===============	0/0	10000	9991	vfdb	NP_253731	(pilM) type IV pilus inner membrane platform protein PilM [Type IV pili (VF0082)] [Pseudomonas aeruginosa PAO1]
23_257	contig_2	4170456	4171514	-	algP/algR3	1-1059/1059	========/======	2/24	9887	9673	vfdb	NP_253940	(algP/algR3) alginate regulatory protein AlgP [Alginate (VF0091)] [Pseudomonas aeruginosa PAO1]
23_257	contig_2	4172332	4172813	-	algQ	1-483/483	========/======	1/1	9979	9938	vfdb	NP_253942	(algQ) Alginate regulatory protein AlgQ [Alginate (VF0091)] [Pseudomonas aeruginosa PAO1]
23_257	contig_2	4177959	4178705	-	algR	1-747/747	===============	0/0	10000	9973	vfdb	NP_253948	(algR) alginate biosynthesis regulatory protein AlgR [Alginate (VF0091)] [Pseudomonas aeruginosa PAO1]
23_257	contig_2	4178710	4179786	-	algZ	1-1077/1077	===============	0/0	10000	9981	vfdb	NP_253949	(algZ) sigma factor AlgU [Alginate (VF0091)] [Pseudomonas aeruginosa PAO1]
23_257	contig_3	471526	472137	-	chpE	1-612/612	===============	0/0	10000	9935	vfdb	NP_249108	(chpE) probable chemotaxis protein [Type IV pili (VF0082)] [Pseudomonas aeruginosa PAO1]
23_257	contig_3	472213	473007	-	chpD	1-795/795	===============	0/0	10000	9950	vfdb	NP_249107	(chpD) probable transcriptional regulator [Type IV pili (VF0082)] [Pseudomonas aeruginosa PAO1]
23_257	contig_3	473015	473521	-	chpC	1-507/507	===============	0/0	10000	9882	vfdb	NP_249106	(chpC) probable chemotaxis protein [Type IV pili (VF0082)] [Pseudomonas aeruginosa PAO1]
23_257	contig_3	473518	474549	-	chpB	1-1032/1032	===============	0/0	10000	9942	vfdb	NP_249105	(chpB) probable methylesterase [Type IV pili (VF0082)] [Pseudomonas aeruginosa PAO1]
23_257	contig_3	474542	481959	-	chpA	1-7419/7419	========/======	1/1	9999	9952	vfdb	NP_249104	(chpA) still frameshift probable component of chemotactic signal transduction system [Type IV pili (VF0082)] [Pseudomonas aeruginosa PAO1]
23_257	contig_3	481971	482846	-	pilK	1-876/876	===============	0/0	10000	9943	vfdb	NP_249103	(pilK) methyltransferase PilK [Type IV pili (VF0082)] [Pseudomonas aeruginosa PAO1]
23_257	contig_3	482908	484956	-	pilJ	1-2049/2049	===============	0/0	10000	9990	vfdb	NP_249102	(pilJ) twitching motility protein PilJ [Type IV pili (VF0082)] [Pseudomonas aeruginosa PAO1]
23_257	contig_3	485041	485577	-	pilI	1-537/537	===============	0/0	10000	10000	vfdb	NP_249101	(pilI) twitching motility protein PilI [Type IV pili (VF0082)] [Pseudomonas aeruginosa PAO1]
23_257	contig_3	485628	485993	-	pilH	1-366/366	===============	0/0	10000	10000	vfdb	NP_249100	(pilH) twitching motility protein PilH [Type IV pili (VF0082)] [Pseudomonas aeruginosa PAO1]
23_257	contig_3	486040	486447	-	pilG	1-408/408	===============	0/0	10000	9975	vfdb	NP_249099	(pilG) twitching motility protein PilG [Type IV pili (VF0082)] [Pseudomonas aeruginosa PAO1]
23_257	contig_3	497157	498305	-	pilU	1-1149/1149	===============	0/0	10000	9991	vfdb	NP_249087	(pilU) twitching motility protein PilU [Type IV pili (VF0082)] [Pseudomonas aeruginosa PAO1]
23_257	contig_3	498483	499517	-	pilT	1-1035/1035	===============	0/0	10000	9961	vfdb	NP_249086	(pilT) twitching motility protein PilT [Type IV pili (VF0082)] [Pseudomonas aeruginosa PAO1]
23_257	contig_3	896445	898670	-	vgrG1b	1-2226/2226	===============	0/0	10000	9937	vfdb	NP_248785	(vgrG1b) type VI secretion system substrate VgrG1b [HSI-1 (Hcp-secretion island 1) (SS178)] [Pseudomonas aeruginosa PAO1]
23_257	contig_3	901062	902993	-	vgrG1a	1-1932/1932	===============	0/0	10000	9964	vfdb	NP_248781	(vgrG1a) type VI secretion system substrate VgrG1 [HSI-I (VF0334)] [Pseudomonas aeruginosa PAO1]
23_257	contig_3	903040	905748	-	clpV1	1-2709/2709	===============	0/0	10000	9959	vfdb	NP_248780	(clpV1) type VI secretion system AAA+ family ATPase [HSI-I (VF0334)] [Pseudomonas aeruginosa PAO1]
23_257	contig_3	905741	906787	-	hsiH1	1-1047/1047	===============	0/0	10000	9990	vfdb	NP_248779	(hsiH1) type VI secretion system hcp secretion island protein HsiH1 [HSI-I (VF0334)] [Pseudomonas aeruginosa PAO1]
23_257	contig_3	906751	908610	-	hsiG1	1-1860/1860	===============	0/0	10000	9984	vfdb	NP_248778	(hsiG1) type VI secretion system hcp secretion island protein HsiG1 [HSI-I (VF0334)] [Pseudomonas aeruginosa PAO1]
23_257	contig_3	908607	909116	-	hsiF1	1-510/510	===============	0/0	10000	10000	vfdb	NP_248777	(hsiF1) type VI secretion system hcp secretion island protein HsiF1 a gp25-like protein but not exhibit lysozyme activity [HSI-I (VF0334)] [Pseudomonas aeruginosa PAO1]
23_257	contig_3	909118	909963	-	hsiE1	1-846/846	===============	0/0	10000	9964	vfdb	NP_248776	(hsiE1) type VI secretion system hcp secretion island protein HsiE1 interacting with HsiB1 to form a novel subcomplex of the T6SS [HSI-I (VF0334)] [Pseudomonas aeruginosa PAO1]
23_257	contig_3	910131	910619	-	hcp1	1-489/489	===============	0/0	10000	10000	vfdb	NP_248775	(hcp1) type VI secretion system substrate Hcp1 [HSI-I (VF0334)] [Pseudomonas aeruginosa PAO1]
23_257	contig_3	910695	912191	-	hsiC1/vipB	1-1497/1497	===============	0/0	10000	10000	vfdb	NP_248774	(hsiC1/vipB) type VI secretion system tubule-forming protein VipB [HSI-I (VF0334)] [Pseudomonas aeruginosa PAO1]
23_257	contig_3	912204	912722	-	hsiB1/vipA	1-519/519	===============	0/0	10000	10000	vfdb	NP_248773	(hsiB1/vipA) type VI secretion system tubule-forming protein VipA [HSI-I (VF0334)] [Pseudomonas aeruginosa PAO1]
23_257	contig_3	912811	913845	-	hsiA1	1-1035/1035	===============	0/0	10000	9961	vfdb	NP_248772	(hsiA1) type VI secretion system hcp secretion island protein HsiA1 [HSI-I (VF0334)] [Pseudomonas aeruginosa PAO1]
23_257	contig_3	914213	915742	+	fha1	1-1494/1494	========/======	1/36	10000	9725	vfdb	NP_248771	(fha1) type VI secretion system forkhead-associated protein Fha1 [HSI-I (VF0334)] [Pseudomonas aeruginosa PAO1]
23_257	contig_3	915787	916251	+	lip1	1-465/465	===============	0/0	10000	9978	vfdb	NP_248770	(lip1) lipoprotein [HSI-I (VF0334)] [Pseudomonas aeruginosa PAO1]
23_257	contig_3	916267	917601	+	hsiJ1	1-1335/1335	===============	0/0	10000	9955	vfdb	NP_248769	(hsiJ1) type VI secretion system hcp secretion island protein HsiJ1 [HSI-I (VF0334)] [Pseudomonas aeruginosa PAO1]
23_257	contig_3	917608	918957	+	dotU1	1-1350/1350	===============	0/0	10000	9993	vfdb	NP_248768	(dotU1) type VI secretion system protein DotU [HSI-I (VF0334)] [Pseudomonas aeruginosa PAO1]
23_257	contig_3	919179	922484	+	icmF1/tssM1	1-3306/3306	===============	0/0	10000	9955	vfdb	NP_248767	(icmF1/tssM1) type VI secretion system protein IcmF1 [HSI-I (VF0334)] [Pseudomonas aeruginosa PAO1]
23_257	contig_3	922481	923161	+	tagF/pppB	1-681/681	===============	0/0	10000	9971	vfdb	NP_248766	(tagF/pppB) Pseudomonas protein phosphatase PppB [HSI-I (VF0334)] [Pseudomonas aeruginosa PAO1]
23_257	contig_3	923171	923899	+	pppA	1-729/729	===============	0/0	10000	9973	vfdb	NP_248765	(pppA) Pseudomonas protein phosphatase PppA [HSI-I (VF0334)] [Pseudomonas aeruginosa PAO1]
23_257	contig_3	923907	926984	+	ppkA	1-3099/3099	========/======	1/21	9932	9874	vfdb	NP_248764	(ppkA) serine/threonine protein kinase PpkA [HSI-I (VF0334)] [Pseudomonas aeruginosa PAO1]
23_257	contig_3	926981	927700	+	tagT	1-720/720	===============	0/0	10000	10000	vfdb	NP_248763	(tagT) type six secretion associated protein TagT ATP-binding component of ABC transporter [HSI-I (VF0334)] [Pseudomonas aeruginosa PAO1]
23_257	contig_3	927700	928899	+	tagS	1-1200/1200	===============	0/0	10000	9967	vfdb	NP_248762	(tagS) type IV secretion associated protein TagS forming a stable inner membrane complex with TagT [HSI-I (VF0334)] [Pseudomonas aeruginosa PAO1]
23_257	contig_3	928892	930604	+	tagR	1-1713/1713	===============	0/0	10000	9994	vfdb	NP_248761	(tagR) type IV secretion associated protein TagR positively regulates PpkA [HSI-I (VF0334)] [Pseudomonas aeruginosa PAO1]
23_257	contig_3	930666	931580	+	tagQ	1-915/915	===============	0/0	10000	9989	vfdb	NP_248760	(tagQ) type VI secretiona ssociated protein TagQ outer membrane lipoprotein [HSI-1 (Hcp-secretion island 1) (SS178)] [Pseudomonas aeruginosa PAO1]
23_257	contig_3	945133	946965	-	phzH	1-1833/1833	===============	0/0	10000	9984	vfdb	NP_248741	(phzH) phenazine-modifying enzyme [Phenazines biosynthesis (CVF536)] [Pseudomonas aeruginosa PAO1]
23_257	contig_3	953109	954482	-	exoT	1-1374/1374	===============	0/0	10000	9927	vfdb	NP_248734	(exoT) type III secretion system effector ExoT ADP ribosyltransferase activity and GTPase-activating protein activity [ExoT (VF0097)] [Pseudomonas aeruginosa PAO1]
23_257	contig_5	133711	135060	+	algB	1-1350/1350	===============	0/0	10000	10000	vfdb	NP_254170	(algB) two-component response regulator AlgB [Alginate (VF0091)] [Pseudomonas aeruginosa PAO1]
23_257	contig_5	288029	289420	+	algC	1-1392/1392	===============	0/0	10000	9993	vfdb	NP_254009	(algC) phosphomannomutase AlgC [Alginate biosynthesis (CVF522)] [Pseudomonas aeruginosa PAO1]
23_299	contig_1	91315	92664	-	algB	1-1350/1350	===============	0/0	10000	10000	vfdb	NP_254170	(algB) two-component response regulator AlgB [Alginate (VF0091)] [Pseudomonas aeruginosa PAO1]
23_299	contig_1	272223	273614	-	algC	1-1392/1392	===============	0/0	10000	9993	vfdb	NP_254009	(algC) phosphomannomutase AlgC [Alginate biosynthesis (CVF522)] [Pseudomonas aeruginosa PAO1]
23_299	contig_2	9114	10487	+	exoT	1-1374/1374	===============	0/0	10000	9927	vfdb	NP_248734	(exoT) type III secretion system effector ExoT ADP ribosyltransferase activity and GTPase-activating protein activity [ExoT (VF0097)] [Pseudomonas aeruginosa PAO1]
23_299	contig_2	16631	18463	+	phzH	1-1833/1833	===============	0/0	10000	9984	vfdb	NP_248741	(phzH) phenazine-modifying enzyme [Phenazines biosynthesis (CVF536)] [Pseudomonas aeruginosa PAO1]
23_299	contig_2	32015	32929	-	tagQ	1-915/915	===============	0/0	10000	9989	vfdb	NP_248760	(tagQ) type VI secretiona ssociated protein TagQ outer membrane lipoprotein [HSI-1 (Hcp-secretion island 1) (SS178)] [Pseudomonas aeruginosa PAO1]
23_299	contig_2	32991	34703	-	tagR	1-1713/1713	===============	0/0	10000	9994	vfdb	NP_248761	(tagR) type IV secretion associated protein TagR positively regulates PpkA [HSI-I (VF0334)] [Pseudomonas aeruginosa PAO1]
23_299	contig_2	34696	35895	-	tagS	1-1200/1200	===============	0/0	10000	9967	vfdb	NP_248762	(tagS) type IV secretion associated protein TagS forming a stable inner membrane complex with TagT [HSI-I (VF0334)] [Pseudomonas aeruginosa PAO1]
23_299	contig_2	35895	36614	-	tagT	1-720/720	===============	0/0	10000	10000	vfdb	NP_248763	(tagT) type six secretion associated protein TagT ATP-binding component of ABC transporter [HSI-I (VF0334)] [Pseudomonas aeruginosa PAO1]
23_299	contig_2	36611	39688	-	ppkA	1-3099/3099	========/======	1/21	9932	9874	vfdb	NP_248764	(ppkA) serine/threonine protein kinase PpkA [HSI-I (VF0334)] [Pseudomonas aeruginosa PAO1]
23_299	contig_2	39696	40424	-	pppA	1-729/729	===============	0/0	10000	9973	vfdb	NP_248765	(pppA) Pseudomonas protein phosphatase PppA [HSI-I (VF0334)] [Pseudomonas aeruginosa PAO1]
23_299	contig_2	40434	41114	-	tagF/pppB	1-681/681	===============	0/0	10000	9971	vfdb	NP_248766	(tagF/pppB) Pseudomonas protein phosphatase PppB [HSI-I (VF0334)] [Pseudomonas aeruginosa PAO1]
23_299	contig_2	41111	44416	-	icmF1/tssM1	1-3306/3306	===============	0/0	10000	9955	vfdb	NP_248767	(icmF1/tssM1) type VI secretion system protein IcmF1 [HSI-I (VF0334)] [Pseudomonas aeruginosa PAO1]
23_299	contig_2	44638	45987	-	dotU1	1-1350/1350	===============	0/0	10000	9993	vfdb	NP_248768	(dotU1) type VI secretion system protein DotU [HSI-I (VF0334)] [Pseudomonas aeruginosa PAO1]
23_299	contig_2	45994	47328	-	hsiJ1	1-1335/1335	===============	0/0	10000	9955	vfdb	NP_248769	(hsiJ1) type VI secretion system hcp secretion island protein HsiJ1 [HSI-I (VF0334)] [Pseudomonas aeruginosa PAO1]
23_299	contig_2	47344	47808	-	lip1	1-465/465	===============	0/0	10000	9978	vfdb	NP_248770	(lip1) lipoprotein [HSI-I (VF0334)] [Pseudomonas aeruginosa PAO1]
23_299	contig_2	47853	49383	-	fha1	1-1494/1494	========/======	2/37	10000	9719	vfdb	NP_248771	(fha1) type VI secretion system forkhead-associated protein Fha1 [HSI-I (VF0334)] [Pseudomonas aeruginosa PAO1]
23_299	contig_2	49751	50786	+	hsiA1	1-1035/1035	========/======	1/1	10000	9952	vfdb	NP_248772	(hsiA1) type VI secretion system hcp secretion island protein HsiA1 [HSI-I (VF0334)] [Pseudomonas aeruginosa PAO1]
23_299	contig_2	50875	51393	+	hsiB1/vipA	1-519/519	===============	0/0	10000	10000	vfdb	NP_248773	(hsiB1/vipA) type VI secretion system tubule-forming protein VipA [HSI-I (VF0334)] [Pseudomonas aeruginosa PAO1]
23_299	contig_2	51406	52902	+	hsiC1/vipB	1-1497/1497	===============	0/0	10000	10000	vfdb	NP_248774	(hsiC1/vipB) type VI secretion system tubule-forming protein VipB [HSI-I (VF0334)] [Pseudomonas aeruginosa PAO1]
23_299	contig_2	52978	53466	+	hcp1	1-489/489	===============	0/0	10000	10000	vfdb	NP_248775	(hcp1) type VI secretion system substrate Hcp1 [HSI-I (VF0334)] [Pseudomonas aeruginosa PAO1]
23_299	contig_2	53634	54479	+	hsiE1	1-846/846	===============	0/0	10000	9964	vfdb	NP_248776	(hsiE1) type VI secretion system hcp secretion island protein HsiE1 interacting with HsiB1 to form a novel subcomplex of the T6SS [HSI-I (VF0334)] [Pseudomonas aeruginosa PAO1]
23_299	contig_2	54481	54990	+	hsiF1	1-510/510	===============	0/0	10000	10000	vfdb	NP_248777	(hsiF1) type VI secretion system hcp secretion island protein HsiF1 a gp25-like protein but not exhibit lysozyme activity [HSI-I (VF0334)] [Pseudomonas aeruginosa PAO1]
23_299	contig_2	54987	56846	+	hsiG1	1-1860/1860	===============	0/0	10000	9984	vfdb	NP_248778	(hsiG1) type VI secretion system hcp secretion island protein HsiG1 [HSI-I (VF0334)] [Pseudomonas aeruginosa PAO1]
23_299	contig_2	56810	57856	+	hsiH1	1-1047/1047	===============	0/0	10000	9990	vfdb	NP_248779	(hsiH1) type VI secretion system hcp secretion island protein HsiH1 [HSI-I (VF0334)] [Pseudomonas aeruginosa PAO1]
23_299	contig_2	57849	60557	+	clpV1	1-2709/2709	===============	0/0	10000	9959	vfdb	NP_248780	(clpV1) type VI secretion system AAA+ family ATPase [HSI-I (VF0334)] [Pseudomonas aeruginosa PAO1]
23_299	contig_2	60604	62535	+	vgrG1a	1-1932/1932	===============	0/0	10000	9964	vfdb	NP_248781	(vgrG1a) type VI secretion system substrate VgrG1 [HSI-I (VF0334)] [Pseudomonas aeruginosa PAO1]
23_299	contig_2	64926	67151	+	vgrG1b	1-2226/2226	===============	0/0	10000	9937	vfdb	NP_248785	(vgrG1b) type VI secretion system substrate VgrG1b [HSI-1 (Hcp-secretion island 1) (SS178)] [Pseudomonas aeruginosa PAO1]
23_299	contig_2	464079	465113	+	pilT	1-1035/1035	===============	0/0	10000	9961	vfdb	NP_249086	(pilT) twitching motility protein PilT [Type IV pili (VF0082)] [Pseudomonas aeruginosa PAO1]
23_299	contig_2	465291	466439	+	pilU	1-1149/1149	===============	0/0	10000	9991	vfdb	NP_249087	(pilU) twitching motility protein PilU [Type IV pili (VF0082)] [Pseudomonas aeruginosa PAO1]
23_299	contig_2	477149	477556	+	pilG	1-408/408	===============	0/0	10000	9975	vfdb	NP_249099	(pilG) twitching motility protein PilG [Type IV pili (VF0082)] [Pseudomonas aeruginosa PAO1]
23_299	contig_2	477603	477968	+	pilH	1-366/366	===============	0/0	10000	10000	vfdb	NP_249100	(pilH) twitching motility protein PilH [Type IV pili (VF0082)] [Pseudomonas aeruginosa PAO1]
23_299	contig_2	478019	478555	+	pilI	1-537/537	===============	0/0	10000	10000	vfdb	NP_249101	(pilI) twitching motility protein PilI [Type IV pili (VF0082)] [Pseudomonas aeruginosa PAO1]
23_299	contig_2	478640	480688	+	pilJ	1-2049/2049	===============	0/0	10000	9990	vfdb	NP_249102	(pilJ) twitching motility protein PilJ [Type IV pili (VF0082)] [Pseudomonas aeruginosa PAO1]
23_299	contig_2	480749	481624	+	pilK	1-876/876	===============	0/0	10000	9943	vfdb	NP_249103	(pilK) methyltransferase PilK [Type IV pili (VF0082)] [Pseudomonas aeruginosa PAO1]
23_299	contig_2	481636	489054	+	chpA	1-7419/7419	===============	0/0	10000	9953	vfdb	NP_249104	(chpA) still frameshift probable component of chemotactic signal transduction system [Type IV pili (VF0082)] [Pseudomonas aeruginosa PAO1]
23_299	contig_2	489047	490078	+	chpB	1-1032/1032	===============	0/0	10000	9942	vfdb	NP_249105	(chpB) probable methylesterase [Type IV pili (VF0082)] [Pseudomonas aeruginosa PAO1]
23_299	contig_2	490075	490581	+	chpC	1-507/507	===============	0/0	10000	9882	vfdb	NP_249106	(chpC) probable chemotaxis protein [Type IV pili (VF0082)] [Pseudomonas aeruginosa PAO1]
23_299	contig_2	490589	491383	+	chpD	1-795/795	===============	0/0	10000	9950	vfdb	NP_249107	(chpD) probable transcriptional regulator [Type IV pili (VF0082)] [Pseudomonas aeruginosa PAO1]
23_299	contig_2	491459	492070	+	chpE	1-612/612	===============	0/0	10000	9935	vfdb	NP_249108	(chpE) probable chemotaxis protein [Type IV pili (VF0082)] [Pseudomonas aeruginosa PAO1]
23_299	contig_3	69586	70662	+	algZ	1-1077/1077	===============	0/0	10000	9981	vfdb	NP_253949	(algZ) sigma factor AlgU [Alginate (VF0091)] [Pseudomonas aeruginosa PAO1]
23_299	contig_3	70667	71413	+	algR	1-747/747	===============	0/0	10000	9973	vfdb	NP_253948	(algR) alginate biosynthesis regulatory protein AlgR [Alginate (VF0091)] [Pseudomonas aeruginosa PAO1]
23_299	contig_3	76558	77040	+	algQ	1-483/483	===============	0/0	10000	9959	vfdb	NP_253942	(algQ) Alginate regulatory protein AlgQ [Alginate (VF0091)] [Pseudomonas aeruginosa PAO1]
23_299	contig_3	77856	78914	+	algP/algR3	1-1059/1059	========/======	2/24	9887	9673	vfdb	NP_253940	(algP/algR3) alginate regulatory protein AlgP [Alginate (VF0091)] [Pseudomonas aeruginosa PAO1]
23_299	contig_3	312379	313443	+	pilM	1-1065/1065	===============	0/0	10000	9991	vfdb	NP_253731	(pilM) type IV pilus inner membrane platform protein PilM [Type IV pili (VF0082)] [Pseudomonas aeruginosa PAO1]
23_299	contig_3	313443	314039	+	pilN	1-597/597	===============	0/0	10000	9983	vfdb	NP_253730	(pilN) type IV pilus inner membrane platform protein PilN [Type IV pili (VF0082)] [Pseudomonas aeruginosa PAO1]
23_299	contig_3	314036	314659	+	pilO	1-624/624	===============	0/0	10000	9968	vfdb	NP_253729	(pilO) type IV pilus inner membrane platform protein PilO [Type IV pili (VF0082)] [Pseudomonas aeruginosa PAO1]
23_299	contig_3	314656	315180	+	pilP	1-525/525	===============	0/0	10000	9791	vfdb	NP_253728	(pilP) type IV pilus biogenesis protein PilP [Type IV pili (VF0082)] [Pseudomonas aeruginosa PAO1]
23_299	contig_3	315234	317378	+	pilQ	1-2145/2145	===============	0/0	10000	9678	vfdb	NP_253727	(pilQ) type 4 fimbrial biogenesis protein PilQ [Type IV pili (VF0082)] [Pseudomonas aeruginosa PAO1]
23_299	contig_3	361212	362249	+	waaF	1-1038/1038	===============	0/0	10000	9971	vfdb	NP_253699	(waaF) heptosyltransferase I [LPS (VF0085)] [Pseudomonas aeruginosa PAO1]
23_299	contig_3	362246	363313	+	waaC	1-1068/1068	===============	0/0	10000	9953	vfdb	NP_253698	(waaC) 3-deoxy-D-manno-octulosonic-acid (KDO) transferase [LPS (VF0085)] [Pseudomonas aeruginosa PAO1]
23_299	contig_3	363310	364431	+	waaG	1-1122/1122	===============	0/0	10000	9982	vfdb	NP_253697	(waaG) B-band O-antigen polymerase [LPS (VF0085)] [Pseudomonas aeruginosa PAO1]
23_299	contig_3	364428	365234	+	waaP	1-807/807	===============	0/0	10000	10000	vfdb	NP_253696	(waaP) UDP-glucose:(heptosyl) LPS alpha 13-glucosyltransferase WaaG [LPS (VF0085)] [Pseudomonas aeruginosa PAO1]
23_299	contig_3	390341	391618	+	waaA	1-1278/1278	===============	0/0	10000	9969	vfdb	NP_253675	(waaA) lipopolysaccharide core biosynthesis protein WaaP [LPS (VF0085)] [Pseudomonas aeruginosa PAO1]
23_299	contig_3	435553	436404	+	motA	1-852/852	===============	0/0	10000	9965	vfdb	NP_253641	(motA) flagellar motor protein [Deoxyhexose linking sugar 209 Da capping structure (AI138)] [Pseudomonas aeruginosa PAO1]
23_299	contig_3	436424	437467	+	motB	1-1044/1044	===============	0/0	10000	9962	vfdb	NP_253640	(motB) flagellar motor protein [Deoxyhexose linking sugar 209 Da capping structure (AI138)] [Pseudomonas aeruginosa PAO1]
23_299	contig_3	770938	772368	-	pchA	1-1431/1431	===============	0/0	10000	9958	vfdb	NP_252921	(pchA) salicylate biosynthesis isochorismate synthase PchA [Pyochelin (VF0095)] [Pseudomonas aeruginosa PAO1]
23_299	contig_3	772365	772670	-	pchB	1-306/306	===============	0/0	10000	10000	vfdb	NP_252920	(pchB) salicylate biosynthesis protein PchB [Pyochelin (VF0095)] [Pseudomonas aeruginosa PAO1]
23_299	contig_3	772670	773425	-	pchC	1-756/756	===============	0/0	10000	10000	vfdb	NP_252919	(pchC) pyochelin biosynthetic protein PchC [Pyochelin (VF0095)] [Pseudomonas aeruginosa PAO1]
23_299	contig_3	773422	775065	-	pchD	1-1644/1644	===============	0/0	10000	9909	vfdb	NP_252918	(pchD) pyochelin biosynthesis protein PchD [Pyochelin (VF0095)] [Pseudomonas aeruginosa PAO1]
23_299	contig_3	775296	776186	+	pchR	1-891/891	===============	0/0	10000	9921	vfdb	NP_252917	(pchR) transcriptional regulator PchR [Pyochelin (VF0095)] [Pseudomonas aeruginosa PAO1]
23_299	contig_3	776380	780697	+	pchE	1-4317/4317	========/======	1/1	10000	9942	vfdb	NP_252916	(pchE) dihydroaeruginoic acid synthetase PchE [Pyochelin (VF0095)] [Pseudomonas aeruginosa PAO1]
23_299	contig_3	780694	786123	+	pchF	1-5430/5430	===============	0/0	10000	9958	vfdb	NP_252915	(pchF) pyochelin synthetase PchF [Pyochelin (VF0095)] [Pseudomonas aeruginosa PAO1]
23_299	contig_3	786120	787169	+	pchG	1-1050/1050	===============	0/0	10000	9914	vfdb	NP_252914	(pchG) pyochelin biosynthetic protein PchG [Pyochelin (VF0095)] [Pseudomonas aeruginosa PAO1]
23_299	contig_3	787166	788878	+	pchH	1-1713/1713	===============	0/0	10000	9924	vfdb	NP_252913	(pchH) ABC transporter ATP-binding protein [Pyochelin (VF0095)] [Pseudomonas aeruginosa PAO1]
23_299	contig_3	788875	790599	+	pchI	1-1725/1725	===============	0/0	10000	9959	vfdb	NP_252912	(pchI) ABC transporter ATP-binding protein [Pyochelin (VF0095)] [Pseudomonas aeruginosa PAO1]
23_299	contig_3	790691	792853	+	fptA	1-2163/2163	===============	0/0	10000	9972	vfdb	NP_252911	(fptA) Fe(III)-pyochelin receptor precursor [Pyochelin (VF0095)] [Pseudomonas aeruginosa PAO1]
23_299	contig_3	795973	797181	-	phzS	1-1209/1209	===============	0/0	10000	9917	vfdb	NP_252907	(phzS) flavin dependent hydroxylase PhzS [Pyocyanin (VF0100)] [Pseudomonas aeruginosa PAO1]
23_299	contig_3	797361	798005	-	phzG1	1-645/645	===============	0/0	10000	9953	vfdb	NP_252906	(phzG1) phenazine biosynthesis protein PhzG pyridoxamine 5'-phosphate oxidase [Phenazines biosynthesis (CVF536)] [Pseudomonas aeruginosa PAO1]
23_299	contig_3	798031	798867	-	phzF1	1-837/837	===============	0/0	10000	9964	vfdb	NP_252904	(phzF1) phenazine biosynthesis protein PhzF isomerase [Phenazines biosynthesis (CVF536)] [Pseudomonas aeruginosa PAO1]
23_299	contig_3	798881	800764	-	phzE1	1-1884/1884	===============	0/0	10000	9958	vfdb	NP_252903	(phzE1) phenazine biosynthesis protein PhzE [Phenazines biosynthesis (CVF536)] [Pseudomonas aeruginosa PAO1]
23_299	contig_3	800761	801384	-	phzD1	1-624/624	===============	0/0	10000	9920	vfdb	NP_252902	(phzD1) phenazine biosynthesis protein PhzD isochorismatase [Phenazines biosynthesis (CVF536)] [Pseudomonas aeruginosa PAO1]
23_299	contig_3	801381	802598	-	phzC1	1-1218/1218	===============	0/0	10000	9975	vfdb	NP_252901	(phzC1) phenazine biosynthesis protein PhzC [Phenazines biosynthesis (CVF536)] [Pseudomonas aeruginosa PAO1]
23_299	contig_3	802634	803122	-	phzB1	1-489/489	===============	0/0	10000	9898	vfdb	NP_252900	(phzB1) phenazine biosynthesis protein PhzB [Phenazines biosynthesis (CVF536)] [Pseudomonas aeruginosa PAO1]
23_299	contig_3	803152	803641	-	phzA1	1-489/489	========/======	1/1	10000	9980	vfdb	NP_252899	(phzA1) phenazine biosynthesis protein PhzA [Phenazines biosynthesis (CVF536)] [Pseudomonas aeruginosa PAO1]
23_299	contig_3	804338	805342	+	phzM	1-1005/1005	===============	0/0	10000	9970	vfdb	NP_252898	(phzM) phenazine-specific methyltransferase PhzM (adenosylmethionine dependent methyltransferase) [Pyocyanin (VF0100)] [Pseudomonas aeruginosa PAO1]
23_299	contig_3	1000742	1001011	-	mucE	1-270/270	===============	0/0	10000	9963	vfdb	NP_252722	(mucE) small envelope protein MucE [Alginate regulation (CVF523)] [Pseudomonas aeruginosa PAO1]
23_299	contig_3	1202480	1203841	+	exoS	1-1362/1362	===============	0/0	10000	9934	vfdb	NP_252530	(exoS) type III secretion system effector ExoS ADP ribosyltransferase activity and GTPase-activating protein activity [ExoS (VF0096)] [Pseudomonas aeruginosa PAO1]
23_299	contig_3	1294072	1294830	+	pilF	1-759/759	===============	0/0	10000	9908	vfdb	NP_252494	(pilF) type 4 fimbrial biogenesis protein PilF [Type IV pili (VF0082)] [Pseudomonas aeruginosa PAO1]
23_299	contig_3	1404671	1406167	+	lasB	1-1497/1497	===============	0/0	10000	10000	vfdb	NP_252413	(lasB) elastase LasB [LasB (VF0087)] [Pseudomonas aeruginosa PAO1]
23_299	contig_3	1528006	1529358	+	mucP	1-1353/1353	===============	0/0	10000	9970	vfdb	NP_252339	(mucP) metalloprotease protease [Alginate regulation (CVF523)] [Pseudomonas aeruginosa PAO1]
23_299	contig_3	1640292	1641737	-	algA	1-1446/1446	===============	0/0	10000	9972	vfdb	NP_252241	(algA) phosphomannose isomerase / guanosine 5'-diphospho-D-mannose pyrophosphorylase [Alginate (VF0091)] [Pseudomonas aeruginosa PAO1]
23_299	contig_3	1641934	1642583	-	algF	1-651/651	========/======	1/1	9985	9923	vfdb	NP_252240	(algF) alginate o-acetyltransferase AlgF [Alginate (VF0091)] [Pseudomonas aeruginosa PAO1]
23_299	contig_3	1642656	1643831	-	algJ	1-1176/1176	===============	0/0	10000	9975	vfdb	NP_252239	(algJ) alginate o-acetyltransferase AlgJ [Alginate (VF0091)] [Pseudomonas aeruginosa PAO1]
23_299	contig_3	1643846	1645408	-	algI	1-1563/1563	===============	0/0	10000	9968	vfdb	NP_252238	(algI) alginate o-acetyltransferase AlgI [Alginate (VF0091)] [Pseudomonas aeruginosa PAO1]
23_299	contig_3	1645650	1646753	-	algL	1-1104/1104	===============	0/0	10000	9973	vfdb	NP_252237	(algL) poly(beta-d-mannuronate) lyase precursor AlgL [Alginate (VF0091)] [Pseudomonas aeruginosa PAO1]
23_299	contig_3	1646757	1648181	-	algX	1-1425/1425	===============	0/0	10000	9951	vfdb	NP_252236	(algX) alginate biosynthesis protein AlgX [Alginate (VF0091)] [Pseudomonas aeruginosa PAO1]
23_299	contig_3	1648194	1649825	-	algG	1-1632/1632	===============	0/0	10000	9994	vfdb	NP_252235	(algG) outer membrane protein AlgE [Alginate (VF0091)] [Pseudomonas aeruginosa PAO1]
23_299	contig_3	1649846	1651318	-	algE	1-1473/1473	===============	0/0	10000	9959	vfdb	NP_252234	(algE) alginate biosynthetic protein AlgK precursor [Alginate (VF0091)] [Pseudomonas aeruginosa PAO1]
23_299	contig_3	1651315	1652742	-	algK	1-1428/1428	===============	0/0	10000	9986	vfdb	NP_252233	(algK) alginate biosynthesis protein Alg44 [Alginate (VF0091)] [Pseudomonas aeruginosa PAO1]
23_299	contig_3	1652756	1653926	-	alg44	1-1170/1170	========/======	1/1	10000	9949	vfdb	NP_252232	(alg44) alginate biosynthesis protein Alg8 [Alginate (VF0091)] [Pseudomonas aeruginosa PAO1]
23_299	contig_3	1654009	1655493	-	alg8	1-1485/1485	===============	0/0	10000	9986	vfdb	NP_252231	(alg8) alginate-c5-mannuronan-epimerase AlgG [Alginate (VF0091)] [Pseudomonas aeruginosa PAO1]
23_299	contig_3	1655633	1656943	-	algD	1-1311/1311	===============	0/0	10000	9985	vfdb	NP_252230	(algD) GDP-mannose 6-dehydrogenase AlgD [Alginate (VF0091)] [Pseudomonas aeruginosa PAO1]
23_299	contig_3	1672806	1673771	+	motY	1-966/966	===============	0/0	10000	9959	vfdb	NP_252216	(motY) probable outer membrane protein precursor [Deoxyhexose linking sugar 209 Da capping structure (AI138)] [Pseudomonas aeruginosa PAO1]
23_299	contig_3	1713073	1714299	-	tse3	1-1227/1227	===============	0/0	10000	9943	vfdb	NP_252174	(tse3) type VI secretion system effector Tse3 glycoside hydrolase [HSI-1 (Hcp-secretion island 1) (SS178)] [Pseudomonas aeruginosa PAO1]
23_299	contig_3	1719568	1720455	+	rhlA	1-888/888	===============	0/0	10000	9966	vfdb	NP_252169	(rhlA) rhamnosyltransferase chain A [Rhamnolipid (VF0089)] [Pseudomonas aeruginosa PAO1]
23_299	contig_3	1720521	1721801	+	rhlB	1-1281/1281	===============	0/0	10000	9914	vfdb	NP_252168	(rhlB) rhamnosyltransferase chain B [Rhamnolipid (VF0089)] [Pseudomonas aeruginosa PAO1]
23_299	contig_3	1722830	1723435	+	rhlI	1-606/606	===============	0/0	10000	9868	vfdb	NP_252166	(rhlI) autoinducer synthesis protein RhlL [Quorum sensing (VF0093)] [Pseudomonas aeruginosa PAO1]
23_299	contig_3	1855884	1856354	-	flgN	1-471/471	===============	0/0	10000	9915	vfdb	NP_252042	(flgN) flagella synthesis protein FlgN [Deoxyhexose linking sugar 209 Da capping structure (AI138)] [Pseudomonas aeruginosa PAO1]
23_299	contig_3	1856409	1856732	-	flgM	1-324/324	===============	0/0	10000	9846	vfdb	NP_252041	(flgM) negative regulator of flagellin synthesis [Deoxyhexose linking sugar 209 Da capping structure (AI138)] [Pseudomonas aeruginosa PAO1]
23_299	contig_3	1856877	1857575	-	flgA	1-699/699	===============	0/0	10000	9971	vfdb	NP_252040	(flgA) flagellar basal body P-ring biosynthesis protein FlgA [Deoxyhexose linking sugar 209 Da capping structure (AI138)] [Pseudomonas aeruginosa PAO1]
23_299	contig_3	2113656	2116415	+	fimV	1-2760/2760	===============	0/0	10000	9964	vfdb	NP_251805	(fimV) putative Type IV pili related protein [Type IV pili (VF0082)] [Pseudomonas aeruginosa PAO1]
23_299	contig_3	2125530	2127506	-	xcpQ	1-1977/1977	===============	0/0	10000	9965	vfdb	NP_251795	(xcpQ) general secretion pathway protein D [xcp secretion system (VF0084)] [Pseudomonas aeruginosa PAO1]
23_299	contig_3	2127511	2128218	-	xcpP	1-708/708	===============	0/0	10000	10000	vfdb	NP_251794	(xcpP) secretion protein XcpP [xcp secretion system (VF0084)] [Pseudomonas aeruginosa PAO1]
23_299	contig_3	2128438	2129946	+	xcpR	1-1509/1509	===============	0/0	10000	9934	vfdb	NP_251793	(xcpR) general secretion pathway protein E [xcp secretion system (VF0084)] [Pseudomonas aeruginosa PAO1]
23_299	contig_3	2129946	2131163	+	xcpS	1-1218/1218	===============	0/0	10000	9984	vfdb	NP_251792	(xcpS) general secretion pathway protein F [xcp secretion system (VF0084)] [Pseudomonas aeruginosa PAO1]
23_299	contig_3	2131168	2131614	+	xcpT	1-447/447	===============	0/0	10000	9978	vfdb	NP_251791	(xcpT) general secretion pathway protein G [xcp secretion system (VF0084)] [Pseudomonas aeruginosa PAO1]
23_299	contig_3	2131621	2132139	+	xcpU	1-519/519	===============	0/0	10000	10000	vfdb	NP_251790	(xcpU) general secretion pathway protein H [xcp secretion system (VF0084)] [Pseudomonas aeruginosa PAO1]
23_299	contig_3	2132136	2132525	+	xcpV	1-390/390	===============	0/0	10000	10000	vfdb	NP_251789	(xcpV) general secretion pathway protein I [xcp secretion system (VF0084)] [Pseudomonas aeruginosa PAO1]
23_299	contig_3	2132522	2133235	+	xcpW	1-714/714	===============	0/0	10000	9986	vfdb	NP_251788	(xcpW) general secretion pathway protein J [xcp secretion system (VF0084)] [Pseudomonas aeruginosa PAO1]
23_299	contig_3	2133232	2134233	+	xcpX	1-1002/1002	===============	0/0	10000	9930	vfdb	NP_251787	(xcpX) general secretion pathway protein K [xcp secretion system (VF0084)] [Pseudomonas aeruginosa PAO1]
23_299	contig_3	2134230	2135378	+	xcpY	1-1149/1149	===============	0/0	10000	9939	vfdb	NP_251786	(xcpY) general secretion pathway protein L [xcp secretion system (VF0084)] [Pseudomonas aeruginosa PAO1]
23_299	contig_3	2135380	2135904	+	xcpZ	1-525/525	===============	0/0	10000	9886	vfdb	NP_251785	(xcpZ) general secretion pathway protein M [xcp secretion system (VF0084)] [Pseudomonas aeruginosa PAO1]
23_299	contig_3	2696068	2696544	-	tse2	1-477/477	===============	0/0	10000	9979	vfdb	NP_251392	(tse2) type VI secretion system effector Tse2 [HSI-1 (Hcp-secretion island 1) (SS178)] [Pseudomonas aeruginosa PAO1]
23_299	contig_4	307333	308224	-	motD	1-891/891	========/======	1/1	10000	9989	vfdb	NP_250152	(motD) flagellar motor protein [Deoxyhexose linking sugar 209 Da capping structure (AI138)] [Pseudomonas aeruginosa PAO1]
23_299	contig_4	308237	308977	-	motC	1-741/741	===============	0/0	10000	10000	vfdb	NP_250151	(motC) flagellar motor protein [Deoxyhexose linking sugar 209 Da capping structure (AI138)] [Pseudomonas aeruginosa PAO1]
23_299	contig_4	313972	314715	-	fliA	1-744/744	===============	0/0	10000	9987	vfdb	NP_250146	(fliA) flagellar biosynthesis sigma factor FliA [Deoxyhexose linking sugar 209 Da capping structure (AI138)] [Pseudomonas aeruginosa PAO1]
23_299	contig_4	314712	315554	-	fleN	1-843/843	===============	0/0	10000	9988	vfdb	NP_250145	(fleN) flagellar synthesis regulator FleN [Flagella (VF0273)] [Pseudomonas aeruginosa PAO1]
23_299	contig_4	315693	316982	-	flhF	1-1290/1290	===============	0/0	10000	9977	vfdb	NP_250144	(flhF) flagellar biosynthesis protein FlhF [Flagella (VF0273)] [Pseudomonas aeruginosa PAO1]
23_299	contig_4	317067	319190	-	flhA	1-2124/2124	===============	0/0	10000	9972	vfdb	NP_250143	(flhA) flagellar biosynthesis protein FlhA [Flagella (VF0273)] [Pseudomonas aeruginosa PAO1]
23_299	contig_4	322038	323174	-	flhB	1-1137/1137	===============	0/0	10000	9974	vfdb	NP_250140	(flhB) flagellar biosynthetic protein FlhB [Flagella (VF0273)] [Pseudomonas aeruginosa PAO1]
23_299	contig_4	323177	323953	-	fliR	1-777/777	===============	0/0	10000	9948	vfdb	NP_250139	(fliR) flagellar biosynthetic protein FliR [Flagella (VF0273)] [Pseudomonas aeruginosa PAO1]
23_299	contig_4	323953	324222	-	fliQ	1-270/270	===============	0/0	10000	9963	vfdb	NP_250138	(fliQ) flagellar biosynthetic protein FliQ [Flagella (VF0273)] [Pseudomonas aeruginosa PAO1]
23_299	contig_4	324267	325034	-	fliP	1-768/768	===============	0/0	10000	9974	vfdb	NP_250137	(fliP) flagellar biosynthetic protein FliP [Flagella (VF0273)] [Pseudomonas aeruginosa PAO1]
23_299	contig_4	325031	325483	-	fliO	1-453/453	===============	0/0	10000	9978	vfdb	NP_250136	(fliO) flagellar protein FliO [Flagella (VF0273)] [Pseudomonas aeruginosa PAO1]
23_299	contig_4	325485	325958	-	fliN	1-474/474	===============	0/0	10000	10000	vfdb	NP_250135	(fliN) flagellar motor switch protein FliN [Flagella (VF0273)] [Pseudomonas aeruginosa PAO1]
23_299	contig_4	325986	326957	-	fliM	1-972/972	===============	0/0	10000	9990	vfdb	NP_250134	(fliM) flagellar motor switch protein FliM [Flagella (VF0273)] [Pseudomonas aeruginosa PAO1]
23_299	contig_4	326965	327486	-	fliL	1-522/522	===============	0/0	10000	10000	vfdb	NP_250133	(fliL) flagellar basal body protein FliL [Deoxyhexose linking sugar 209 Da capping structure (AI138)] [Pseudomonas aeruginosa PAO1]
23_299	contig_4	327730	329013	-	fliK	1-1284/1284	===============	0/0	10000	9883	vfdb	NP_250132	(fliK) flagellar hook-length control protein FliK [Deoxyhexose linking sugar 209 Da capping structure (AI138)] [Pseudomonas aeruginosa PAO1]
23_299	contig_4	339651	340255	-	lasI	1-606/606	========/======	1/1	9983	9983	vfdb	NP_250123	(lasI) autoinducer synthesis protein LasI [Quorum sensing (VF0093)] [Pseudomonas aeruginosa PAO1]
23_299	contig_4	449471	450910	-	aprA	1-1440/1440	===============	0/0	10000	9965	vfdb	NP_249940	(aprA) alkaline metalloproteinase precursor [Alkaline protease (VF0090)] [Pseudomonas aeruginosa PAO1]
23_299	contig_4	560728	562644	+	toxA	1-1917/1917	===============	0/0	10000	9948	vfdb	NP_249839	(toxA) exotoxin A precursor [ExoA (VF0086)] [Pseudomonas aeruginosa PAO1]
23_299	contig_4	580153	581130	+	rhlC	1-978/978	===============	0/0	10000	9939	vfdb	NP_249821	(rhlC) rhamnosyltransferase 2 [Rhamnolipid biosynthesis (CVF524)] [Pseudomonas aeruginosa PAO1]
23_299	contig_4	605395	605838	-	fliJ	1-444/444	===============	0/0	10000	9978	vfdb	NP_249796	(fliJ) flagellar protein FliJ [Flagella (VF0273)] [Pseudomonas aeruginosa PAO1]
23_299	contig_4	605852	607207	-	fliI	1-1356/1356	===============	0/0	10000	9919	vfdb	NP_249795	(fliI) flagellum-specific ATP synthase FliI [Flagella (VF0273)] [Pseudomonas aeruginosa PAO1]
23_299	contig_4	607197	608003	-	fliH	1-807/807	===============	0/0	10000	9938	vfdb	NP_249794	(fliH) flagellar assembly protein H [Flagella (VF0273)] [Pseudomonas aeruginosa PAO1]
23_299	contig_4	608005	609021	-	fliG	1-1017/1017	===============	0/0	10000	9980	vfdb	NP_249793	(fliG) flagellar motor switch protein G [Flagella (VF0273)] [Pseudomonas aeruginosa PAO1]
23_299	contig_4	609027	610823	-	fliF	1-1797/1797	===============	0/0	10000	9978	vfdb	NP_249792	(fliF) flagellar M-ring protein FliF [Flagella (VF0273)] [Pseudomonas aeruginosa PAO1]
23_299	contig_4	610846	611175	-	fliE	1-330/330	===============	0/0	10000	9939	vfdb	NP_249791	(fliE) flagellar hook-basal body complex protein FliE [Flagella (VF0273)] [Pseudomonas aeruginosa PAO1]
23_299	contig_4	611422	612843	-	fleR	1-1422/1422	===============	0/0	10000	9923	vfdb	NP_249790	(fleR) two-component response regulator [Flagella (VF0273)] [Pseudomonas aeruginosa PAO1]
23_299	contig_4	612848	614056	-	fleS	1-1209/1209	===============	0/0	10000	9926	vfdb	NP_249789	(fleS) two-component sensor [Deoxyhexose linking sugar 209 Da capping structure (AI138)] [Pseudomonas aeruginosa PAO1]
23_299	contig_4	614169	615641	-	fleQ	1-1473/1473	===============	0/0	10000	9919	vfdb	NP_249788	(fleQ) transcriptional regulator FleQ [Flagella (VF0273)] [Pseudomonas aeruginosa PAO1]
23_299	contig_4	632538	634586	-	flgK	1-2052/2052	========/======	5/9	9971	8667	vfdb	NP_249777	(flgK) flagellar hook-associated protein 1 FlgK [Flagella (VF0273)] [Pseudomonas aeruginosa PAO1]
23_299	contig_4	634605	635807	-	flgJ	1-1203/1203	===============	0/0	10000	9909	vfdb	NP_249776	(flgJ) flagellar rod assembly protein/muramidase FlgJ [Flagella (VF0273)] [Pseudomonas aeruginosa PAO1]
23_299	contig_4	635818	636927	-	flgI	1-1110/1110	===============	0/0	10000	9973	vfdb	NP_249775	(flgI) flagellar P-ring protein precursor FlgI [Flagella (VF0273)] [Pseudomonas aeruginosa PAO1]
23_299	contig_4	636939	637634	-	flgH	1-696/696	===============	0/0	10000	9928	vfdb	NP_249774	(flgH) flagellar L-ring protein precursor FlgH [Flagella (VF0273)] [Pseudomonas aeruginosa PAO1]
23_299	contig_4	637680	638465	-	flgG	1-786/786	===============	0/0	10000	9987	vfdb	NP_249773	(flgG) flagellar basal-body rod protein FlgG [Flagella (VF0273)] [Pseudomonas aeruginosa PAO1]
23_299	contig_4	638512	639261	-	flgF	1-750/750	===============	0/0	10000	9947	vfdb	NP_249772	(flgF) flagellar basal-body rod protein FlgF [Flagella (VF0273)] [Pseudomonas aeruginosa PAO1]
23_299	contig_4	639478	640866	-	flgE	1-1389/1389	===============	0/0	10000	9971	vfdb	NP_249771	(flgE) flagellar hook protein FlgE [Flagella (VF0273)] [Pseudomonas aeruginosa PAO1]
23_299	contig_4	640894	641607	-	flgD	1-714/714	===============	0/0	10000	9972	vfdb	NP_249770	(flgD) flagellar basal-body rod modification protein FlgD [Flagella (VF0273)] [Pseudomonas aeruginosa PAO1]
23_299	contig_4	641620	642060	-	flgC	1-441/441	===============	0/0	10000	10000	vfdb	NP_249769	(flgC) flagellar basal-body rod protein FlgC [Flagella (VF0273)] [Pseudomonas aeruginosa PAO1]
23_299	contig_4	642066	642473	-	flgB	1-408/408	===============	0/0	10000	10000	vfdb	NP_249768	(flgB) flagellar basal body rod protein FlgB [Deoxyhexose linking sugar 209 Da capping structure (AI138)] [Pseudomonas aeruginosa PAO1]
23_299	contig_4	876321	878513	+	plcH	1-2193/2193	===============	0/0	10000	10000	vfdb	NP_249535	(plcH) hemolytic phospholipase C precursor [PLC (VF0092)] [Pseudomonas aeruginosa PAO1]
23_299	contig_4	1044220	1045644	-	mucD	1-1425/1425	===============	0/0	10000	9986	vfdb	NP_249457	(mucD) serine protease MucD precursor [Alginate regulation (CVF523)] [Pseudomonas aeruginosa PAO1]
23_299	contig_4	1045684	1046139	-	mucC	1-456/456	===============	0/0	10000	9934	vfdb	NP_249456	(mucC) negative regulator for alginate biosynthesis MucB [Alginate (VF0091)] [Pseudomonas aeruginosa PAO1]
23_299	contig_4	1046136	1047086	-	mucB	1-951/951	===============	0/0	10000	9979	vfdb	NP_249455	(mucB) anti-sigma factor MucA inhibitor of alg gene expression [Alginate (VF0091)] [Pseudomonas aeruginosa PAO1]
23_299	contig_4	1047095	1047679	-	mucA	1-585/585	===============	0/0	10000	9983	vfdb	NP_249454	(mucA) alkaline metalloproteinase precursor [Alginate (VF0091)] [Pseudomonas aeruginosa PAO1]
23_299	contig_4	1047711	1048292	-	algU	1-582/582	===============	0/0	10000	10000	vfdb	NP_249453	(algU) alginate biosynthesis protein AlgZ/FimS [Alginate (VF0091)] [Pseudomonas aeruginosa PAO1]
23_299	contig_4	1455365	1456534	+	algW	1-1170/1170	===============	0/0	10000	9897	vfdb	NP_253136	(algW) AlgW protein [Alginate regulation (CVF523)] [Pseudomonas aeruginosa PAO1]
23_299	contig_4	1546783	1548483	+	pilB	1-1701/1701	===============	0/0	10000	8818	vfdb	NP_253216	(pilB) type 4 fimbrial biogenesis protein PilB [Type IV pili (VF0082)] [Pseudomonas aeruginosa PAO1]
23_299	contig_4	1549705	1550577	+	xcpA/pilD	1-873/873	===============	0/0	10000	9920	vfdb	NP_253218	(xcpA/pilD) type 4 prepilin peptidase PilD [Type IV pili (VF0082)] [Pseudomonas aeruginosa PAO1]
23_299	contig_4	1697201	1698793	+	pilS	1-1593/1593	===============	0/0	10000	9969	vfdb	NP_253236	(pilS) two-component sensor PilS [Type IV pili (VF0082)] [Pseudomonas aeruginosa PAO1]
23_299	contig_4	1698808	1700145	+	pilR	1-1338/1338	===============	0/0	10000	9970	vfdb	NP_253237	(pilR) two-component response regulator PilR [Type IV pili (VF0082)] [Pseudomonas aeruginosa PAO1]
23_299	contig_4	1701420	1701929	+	fimT	1-510/510	===============	0/0	10000	9961	vfdb	NP_253239	(fimT) type 4 fimbrial biogenesis protein FimT [Type IV pili (VF0082)] [Pseudomonas aeruginosa PAO1]
23_299	contig_4	1702035	1702541	+	fimU	1-507/507	===============	0/0	10000	9980	vfdb	NP_253240	(fimU) type 4 fimbrial biogenesis protein FimU [Type IV pili (VF0082)] [Pseudomonas aeruginosa PAO1]
23_299	contig_4	1702532	1703089	+	pilV	1-558/558	===============	0/0	10000	9964	vfdb	NP_253241	(pilV) type IV pilus biogenesis protein PilV [Type IV pili (VF0082)] [Pseudomonas aeruginosa PAO1]
23_299	contig_4	1703086	1703910	+	pilW	1-825/825	===============	0/0	10000	9988	vfdb	NP_253242	(pilW) type IV fimbrial biogenesis protein PilW [Type IV pili (VF0082)] [Pseudomonas aeruginosa PAO1]
23_299	contig_4	1703907	1704494	+	pilX	1-588/588	===============	0/0	10000	10000	vfdb	NP_253243	(pilX) type 4 fimbrial biogenesis protein PilX [Type IV pili (VF0082)] [Pseudomonas aeruginosa PAO1]
23_299	contig_4	1704506	1707997	+	pilY1	1-3486/3486	========/======	10/30	9966	9192	vfdb	NP_253244	(pilY1) type 4 fimbrial biogenesis protein PilY1 [Type IV pili (VF0082)] [Pseudomonas aeruginosa PAO1]
23_299	contig_4	1707999	1708346	+	pilY2	1-348/348	===============	0/0	10000	9971	vfdb	NP_253245	(pilY2) type 4 fimbrial biogenesis protein PilY2 [Type IV pili (VF0082)] [Pseudomonas aeruginosa PAO1]
23_299	contig_4	1708343	1708768	+	pilE	1-426/426	===============	0/0	10000	9977	vfdb	NP_253246	(pilE) type 4 fimbrial biogenesis protein PilE [Type IV pili (VF0082)] [Pseudomonas aeruginosa PAO1]
23_299	contig_7	43444	44007	-	pvdS	1-564/564	===============	0/0	10000	9805	vfdb	NP_251116	(pvdS) extracytoplasmic-function sigma-70 factor [Pyoverdine (VF0094)] [Pseudomonas aeruginosa PAO1]
23_299	contig_7	44650	45414	+	pvdG	1-765/765	===============	0/0	10000	9961	vfdb	NP_251115	(pvdG) pyoverdine biosynthesis protein PvdG [pyoverdine (IA001)] [Pseudomonas aeruginosa PAO1]
23_299	contig_7	45487	58515	+	pvdL	1-13029/13029	===============	0/0	10000	9945	vfdb	NP_251114	(pvdL) peptide synthase PvdL [pyoverdine (IA001)] [Pseudomonas aeruginosa PAO1]
23_299	contig_7	69818	71227	+	pvdH	1-1410/1410	===============	0/0	10000	9993	vfdb	NP_251103	(pvdH) diaminobutyrate-2-oxoglutarate aminotransferase PvdH [pyoverdine (IA001)] [Pseudomonas aeruginosa PAO1]
23_299	contig_7	71305	71523	+	mbtH-like	1-219/219	===============	0/0	10000	10000	vfdb	NP_251102	(mbtH-like) MbtH-like protein from the pyoverdine cluster [pyoverdine (IA001)] [Pseudomonas aeruginosa PAO1]
23_299	contig_7	111933	112760	+	pvdF	1-828/828	===============	0/0	10000	8249	vfdb	NP_251086	(pvdF) pyoverdine synthetase F [pyoverdine (IA001)] [Pseudomonas aeruginosa PAO1]
23_299	contig_7	112828	113682	-	pvdO	1-855/855	===============	0/0	10000	9778	vfdb	NP_251085	(pvdO) pyoverdine biosynthesis protein PvdO [pyoverdine (IA001)] [Pseudomonas aeruginosa PAO1]
23_299	contig_7	113711	114994	-	pvdN	1-1284/1284	===============	0/0	10000	9977	vfdb	NP_251084	(pvdN) pyoverdine biosynthesis protein PvdN [pyoverdine (IA001)] [Pseudomonas aeruginosa PAO1]
23_299	contig_7	115017	116363	-	pvdM	1-1347/1347	========/======	3/6	9978	9400	vfdb	NP_251083	(pvdM) dipeptidase precursor [pyoverdine (IA001)] [Pseudomonas aeruginosa PAO1]
23_299	contig_7	116577	118223	+	pvdP	1-1635/1635	========/======	8/20	9976	8492	vfdb	NP_251082	(pvdP) tyrosinase required for pyoverdine maturation [pyoverdine (IA001)] [Pseudomonas aeruginosa PAO1]
23_299	contig_7	124721	126052	+	pvdA	1-1332/1332	===============	0/0	10000	8318	vfdb	NP_251076	(pvdA) L-ornithine N5-oxygenase PvdA [Pyoverdine (VF0094)] [Pseudomonas aeruginosa PAO1]
23_299	contig_7	126175	128463	+	pvdQ	1-2289/2289	===============	0/0	10000	9926	vfdb	NP_251075	(pvdQ) 3-oxo-C12-homoserine lactone acylase PvdQ [pyoverdine (IA001)] [Pseudomonas aeruginosa PAO1]
23_299	contig_7	275790	276728	+	ptxR	1-939/939	===============	0/0	10000	9957	vfdb	NP_250948	(ptxR) transcriptional regulator PtxR [pyoverdine (IA001)] [Pseudomonas aeruginosa PAO1]
23_299	contig_7	276964	277611	-	pvcD	1-648/648	===============	0/0	10000	9985	vfdb	NP_250947	(pvcD) paerucumarin biosynthesis protein PvcD [pyoverdine (IA001)] [Pseudomonas aeruginosa PAO1]
23_299	contig_7	277604	279106	-	pvcC	1-1503/1503	===============	0/0	10000	9947	vfdb	NP_250946	(pvcC) paerucumarin biosynthesis protein PvcC [pyoverdine (IA001)] [Pseudomonas aeruginosa PAO1]
23_299	contig_7	279158	280033	-	pvcB	1-876/876	===============	0/0	10000	9989	vfdb	NP_250945	(pvcB) paerucumarin biosynthesis protein PvcB [pyoverdine (IA001)] [Pseudomonas aeruginosa PAO1]
23_299	contig_7	280051	281037	-	pvcA	1-987/987	===============	0/0	10000	9990	vfdb	NP_250944	(pvcA) paerucumarin biosynthesis protein PvcA [pyoverdine (IA001)] [Pseudomonas aeruginosa PAO1]
23_299	contig_7	420202	421339	+	exoY	1-1137/1137	========/======	1/1	10000	9956	vfdb	NP_250881	(exoY) type III secretion system effector ExoY adenylate cyclase [ExoY (VF0099)] [Pseudomonas aeruginosa PAO1]
23_299	contig_7	740391	741035	-	phzG1	1-645/645	===============	0/0	10000	9969	vfdb	NP_252906	(phzG1) phenazine biosynthesis protein PhzG pyridoxamine 5'-phosphate oxidase [Phenazines biosynthesis (CVF536)] [Pseudomonas aeruginosa PAO1]
23_299	contig_7	741061	741897	-	phzF1	1-837/837	===============	0/0	10000	9964	vfdb	NP_252904	(phzF1) phenazine biosynthesis protein PhzF isomerase [Phenazines biosynthesis (CVF536)] [Pseudomonas aeruginosa PAO1]
23_299	contig_7	741911	743794	-	phzE1	1-1884/1884	===============	0/0	10000	9963	vfdb	NP_252903	(phzE1) phenazine biosynthesis protein PhzE [Phenazines biosynthesis (CVF536)] [Pseudomonas aeruginosa PAO1]
23_299	contig_7	743791	744414	-	phzD1	1-624/624	===============	0/0	10000	9920	vfdb	NP_252902	(phzD1) phenazine biosynthesis protein PhzD isochorismatase [Phenazines biosynthesis (CVF536)] [Pseudomonas aeruginosa PAO1]
23_299	contig_7	744411	745628	-	phzC1	1-1218/1218	===============	0/0	10000	9934	vfdb	NP_252901	(phzC1) phenazine biosynthesis protein PhzC [Phenazines biosynthesis (CVF536)] [Pseudomonas aeruginosa PAO1]
23_299	contig_7	745652	746086	-	phzB1	55-489/489	.==============	0/0	8896	9011	vfdb	NP_252900	(phzB1) phenazine biosynthesis protein PhzB [Phenazines biosynthesis (CVF536)] [Pseudomonas aeruginosa PAO1]
23_299	contig_7	746176	746618	-	phzA1	47-489/489	.==============	0/0	9059	9594	vfdb	NP_252899	(phzA1) phenazine biosynthesis protein PhzA [Phenazines biosynthesis (CVF536)] [Pseudomonas aeruginosa PAO1]
23_299	contig_7	783140	784396	-	lasA	1-1257/1257	===============	0/0	10000	9936	vfdb	NP_250562	(lasA) LasA protease precursor [LasA (VF0088)] [Pseudomonas aeruginosa PAO1]
23_299	contig_7	812774	813238	+	tse1	1-465/465	===============	0/0	10000	9978	vfdb	NP_250535	(tse1) type VI secretion system effector Tse1 peptidoglycanhydrolase [HSI-1 (Hcp-secretion island 1) (SS178)] [Pseudomonas aeruginosa PAO1]
23_299	contig_7	1015825	1016469	-	pscL	1-645/645	===============	0/0	10000	10000	vfdb	NP_250416	(pscL) type III secretion systemt protein PscL [TTSS (VF0083)] [Pseudomonas aeruginosa PAO1]
23_299	contig_7	1016448	1017068	-	pscK	1-627/627	========/======	1/6	9904	9888	vfdb	NP_250415	(pscK) type III secretion system protein PscK [TTSS (VF0083)] [Pseudomonas aeruginosa PAO1]
23_299	contig_7	1017077	1017823	-	pscJ	1-747/747	===============	0/0	10000	9920	vfdb	NP_250414	(pscJ) type III secretion system inner MS ring protein [TTSS (VF0083)] [Pseudomonas aeruginosa PAO1]
23_299	contig_7	1017820	1018158	-	pscI	1-339/339	===============	0/0	10000	9941	vfdb	NP_250413	(pscI) type III secretion system inner rod protein PscI [TTSS (VF0083)] [Pseudomonas aeruginosa PAO1]
23_299	contig_7	1018158	1018589	-	pscH	1-432/432	===============	0/0	10000	9977	vfdb	NP_250412	(pscH) type III secretion system protein PscH [TTSS (VF0083)] [Pseudomonas aeruginosa PAO1]
23_299	contig_7	1018586	1018933	-	pscG	1-348/348	===============	0/0	10000	10000	vfdb	NP_250411	(pscG) type III secretion system chaperone PscG for PscF [TTSS (VF0083)] [Pseudomonas aeruginosa PAO1]
23_299	contig_7	1018936	1019193	-	pscF	1-258/258	===============	0/0	10000	9961	vfdb	NP_250410	(pscF) type III secretion system needle filament protein PscF [TTSS (VF0083)] [Pseudomonas aeruginosa PAO1]
23_299	contig_7	1019196	1019399	-	pscE	1-204/204	===============	0/0	10000	9853	vfdb	NP_250409	(pscE) type III secretion system cochaperone PscE for PscG [TTSS (VF0083)] [Pseudomonas aeruginosa PAO1]
23_299	contig_7	1019362	1020660	-	pscD	1-1299/1299	===============	0/0	10000	9969	vfdb	NP_250408	(pscD) type III secretion system basal body protein PscD [TTSS (VF0083)] [Pseudomonas aeruginosa PAO1]
23_299	contig_7	1020662	1022464	-	pscC	1-1803/1803	===============	0/0	10000	9961	vfdb	NP_250407	(pscC) type III secretion system secretin PscC [TTSS (VF0083)] [Pseudomonas aeruginosa PAO1]
23_299	contig_7	1022464	1022886	-	pscB	1-423/423	===============	0/0	10000	9976	vfdb	NP_250406	(pscB) type III secretion system protein PscB [TTSS (VF0083)] [Pseudomonas aeruginosa PAO1]
23_299	contig_7	1022920	1023750	-	exsD	1-831/831	===============	0/0	10000	9928	vfdb	NP_250405	(exsD) type III secretion system regulatory protein ExsD [TTSS (VF0083)] [Pseudomonas aeruginosa PAO1]
23_299	contig_7	1023848	1024684	-	exsA	1-837/837	===============	0/0	10000	9964	vfdb	NP_250404	(exsA) type III secretion system regulatory protein ExsA [TTSS (VF0083)] [Pseudomonas aeruginosa PAO1]
23_299	contig_7	1024982	1025395	-	exsB	1-414/414	===============	0/0	10000	9952	vfdb	NP_250403	(exsB) type III secretion system piolitin ExsB [TTSS (VF0083)] [Pseudomonas aeruginosa PAO1]
23_299	contig_7	1025404	1025649	-	exsE	1-246/246	===============	0/0	10000	9919	vfdb	NP_250402	(exsE) type III secretion system regulatory protein ExsE [TTSS (VF0083)] [Pseudomonas aeruginosa PAO1]
23_299	contig_7	1025658	1026095	-	exsC	1-438/438	===============	0/0	10000	9977	vfdb	NP_250401	(exsC) type III secretion system regulatory protein ExsC [TTSS (VF0083)] [Pseudomonas aeruginosa PAO1]
23_299	contig_7	1026221	1027108	-	popD	1-888/888	===============	0/0	10000	9989	vfdb	NP_250400	(popD) type III secretion system hydrophobic translocator pore protein PopD [TTSS (VF0083)] [Pseudomonas aeruginosa PAO1]
23_299	contig_7	1027120	1028292	-	popB	1-1173/1173	===============	0/0	10000	9957	vfdb	NP_250399	(popB) type III secretion system hydrophobic translocator pore protein PopB [TTSS (VF0083)] [Pseudomonas aeruginosa PAO1]
23_299	contig_7	1028273	1028779	-	pcrH	1-504/504	========/======	1/3	10000	9882	vfdb	NP_250398	(pcrH) type III secretion system regulatory protein PcrH [TTSS (VF0083)] [Pseudomonas aeruginosa PAO1]
23_299	contig_7	1028788	1029672	-	pcrV	1-885/885	===============	0/0	10000	9989	vfdb	NP_250397	(pcrV) type III secretion system hydrophilic translocator needle tip protein PcrV [TTSS (VF0083)] [Pseudomonas aeruginosa PAO1]
23_299	contig_7	1029682	1029978	-	pcrG	1-297/297	===============	0/0	10000	9966	vfdb	NP_250396	(pcrG) type III secretion system cytoplasmic regulator PcrG [TTSS (VF0083)] [Pseudomonas aeruginosa PAO1]
23_299	contig_7	1030006	1030440	-	pcrR	1-435/435	===============	0/0	10000	9977	vfdb	NP_250395	(pcrR) type III secretion system regulatory protein PcrR [TTSS (VF0083)] [Pseudomonas aeruginosa PAO1]
23_299	contig_7	1030437	1032557	-	pcrD	1-2121/2121	===============	0/0	10000	9948	vfdb	NP_250394	(pcrD) type III secretion system protein PcrD [TTSS (VF0083)] [Pseudomonas aeruginosa PAO1]
23_299	contig_7	1032554	1032883	-	pcr4	1-330/330	===============	0/0	10000	9970	vfdb	NP_250393	(pcr4) type III secretion system protein Pcr4 [TTSS (VF0083)] [Pseudomonas aeruginosa PAO1]
23_299	contig_7	1032888	1033253	-	pcr3	1-366/366	===============	0/0	10000	10000	vfdb	NP_250392	(pcr3) type III secretion system protein Pcr3 [TTSS (VF0083)] [Pseudomonas aeruginosa PAO1]
23_299	contig_7	1033250	1033621	-	pcr2	1-372/372	===============	0/0	10000	9892	vfdb	NP_250391	(pcr2) type III secretion system protein Pcr2 [TTSS (VF0083)] [Pseudomonas aeruginosa PAO1]
23_299	contig_7	1033608	1033886	-	pcr1	1-279/279	===============	0/0	10000	10000	vfdb	NP_250390	(pcr1) type III secretion system protein Pcr1 [TTSS (VF0083)] [Pseudomonas aeruginosa PAO1]
23_299	contig_7	1033867	1034733	-	popN	1-867/867	===============	0/0	10000	9931	vfdb	NP_250389	(popN) type III secretion system outer membrane protein PopN [TTSS (VF0083)] [Pseudomonas aeruginosa PAO1]
23_299	contig_7	1034923	1036245	+	pscN	1-1323/1323	===============	0/0	10000	9864	vfdb	NP_250388	(pscN) type III secretion system ATPase PscN [TTSS (VF0083)] [Pseudomonas aeruginosa PAO1]
23_299	contig_7	1036242	1036718	+	pscO	1-477/477	===============	0/0	10000	9916	vfdb	NP_250387	(pscO) type III secretion system protein PscO [TTSS (VF0083)] [Pseudomonas aeruginosa PAO1]
23_299	contig_7	1036706	1037819	+	pscP	1-1110/1110	========/======	3/16	9946	9723	vfdb	NP_250386	(pscP) type III secretion system protein PscP [TTSS (VF0083)] [Pseudomonas aeruginosa PAO1]
23_299	contig_7	1037816	1038745	+	pscQ	1-930/930	===============	0/0	10000	9892	vfdb	NP_250385	(pscQ) type III secretion system protein PscQ [TTSS (VF0083)] [Pseudomonas aeruginosa PAO1]
23_299	contig_7	1038742	1039395	+	pscR	1-654/654	===============	0/0	10000	9985	vfdb	NP_250384	(pscR) type III secretion system protein PscR [TTSS (VF0083)] [Pseudomonas aeruginosa PAO1]
23_299	contig_7	1039398	1039664	+	pscS	1-267/267	===============	0/0	10000	10000	vfdb	NP_250383	(pscS) type III secretion system protein PscS [TTSS (VF0083)] [Pseudomonas aeruginosa PAO1]
23_299	contig_7	1039661	1040449	+	pscT	1-789/789	===============	0/0	10000	9924	vfdb	NP_250382	(pscT) type III secretion system protein PscT [TTSS (VF0083)] [Pseudomonas aeruginosa PAO1]
23_299	contig_7	1040446	1041495	+	pscU	1-1050/1050	===============	0/0	10000	9876	vfdb	NP_250381	(pscU) type III secretion system protein PscU [TTSS (VF0083)] [Pseudomonas aeruginosa PAO1]
23_309	contig_1	33621	34046	-	pilE	1-426/426	===============	0/0	10000	9977	vfdb	NP_253246	(pilE) type 4 fimbrial biogenesis protein PilE [Type IV pili (VF0082)] [Pseudomonas aeruginosa PAO1]
23_309	contig_1	34043	34390	-	pilY2	1-348/348	===============	0/0	10000	9971	vfdb	NP_253245	(pilY2) type 4 fimbrial biogenesis protein PilY2 [Type IV pili (VF0082)] [Pseudomonas aeruginosa PAO1]
23_309	contig_1	34392	37883	-	pilY1	1-3486/3486	========/======	10/30	9966	9192	vfdb	NP_253244	(pilY1) type 4 fimbrial biogenesis protein PilY1 [Type IV pili (VF0082)] [Pseudomonas aeruginosa PAO1]
23_309	contig_1	37895	38482	-	pilX	1-588/588	===============	0/0	10000	10000	vfdb	NP_253243	(pilX) type 4 fimbrial biogenesis protein PilX [Type IV pili (VF0082)] [Pseudomonas aeruginosa PAO1]
23_309	contig_1	38479	39303	-	pilW	1-825/825	===============	0/0	10000	9988	vfdb	NP_253242	(pilW) type IV fimbrial biogenesis protein PilW [Type IV pili (VF0082)] [Pseudomonas aeruginosa PAO1]
23_309	contig_1	39300	39857	-	pilV	1-558/558	===============	0/0	10000	9964	vfdb	NP_253241	(pilV) type IV pilus biogenesis protein PilV [Type IV pili (VF0082)] [Pseudomonas aeruginosa PAO1]
23_309	contig_1	39848	40354	-	fimU	1-507/507	===============	0/0	10000	9980	vfdb	NP_253240	(fimU) type 4 fimbrial biogenesis protein FimU [Type IV pili (VF0082)] [Pseudomonas aeruginosa PAO1]
23_309	contig_1	40460	40969	-	fimT	1-510/510	===============	0/0	10000	9961	vfdb	NP_253239	(fimT) type 4 fimbrial biogenesis protein FimT [Type IV pili (VF0082)] [Pseudomonas aeruginosa PAO1]
23_309	contig_1	42244	43581	-	pilR	1-1338/1338	===============	0/0	10000	9970	vfdb	NP_253237	(pilR) two-component response regulator PilR [Type IV pili (VF0082)] [Pseudomonas aeruginosa PAO1]
23_309	contig_1	43596	45188	-	pilS	1-1593/1593	===============	0/0	10000	9969	vfdb	NP_253236	(pilS) two-component sensor PilS [Type IV pili (VF0082)] [Pseudomonas aeruginosa PAO1]
23_309	contig_1	191809	192681	-	xcpA/pilD	1-873/873	===============	0/0	10000	9920	vfdb	NP_253218	(xcpA/pilD) type 4 prepilin peptidase PilD [Type IV pili (VF0082)] [Pseudomonas aeruginosa PAO1]
23_309	contig_1	193903	195603	-	pilB	1-1701/1701	===============	0/0	10000	8818	vfdb	NP_253216	(pilB) type 4 fimbrial biogenesis protein PilB [Type IV pili (VF0082)] [Pseudomonas aeruginosa PAO1]
23_309	contig_1	285937	287106	-	algW	1-1170/1170	===============	0/0	10000	9897	vfdb	NP_253136	(algW) AlgW protein [Alginate regulation (CVF523)] [Pseudomonas aeruginosa PAO1]
23_309	contig_1	694161	694742	+	algU	1-582/582	===============	0/0	10000	10000	vfdb	NP_249453	(algU) alginate biosynthesis protein AlgZ/FimS [Alginate (VF0091)] [Pseudomonas aeruginosa PAO1]
23_309	contig_1	694774	695358	+	mucA	1-585/585	===============	0/0	10000	9983	vfdb	NP_249454	(mucA) alkaline metalloproteinase precursor [Alginate (VF0091)] [Pseudomonas aeruginosa PAO1]
23_309	contig_1	695367	696317	+	mucB	1-951/951	===============	0/0	10000	9979	vfdb	NP_249455	(mucB) anti-sigma factor MucA inhibitor of alg gene expression [Alginate (VF0091)] [Pseudomonas aeruginosa PAO1]
23_309	contig_1	696314	696769	+	mucC	1-456/456	===============	0/0	10000	9934	vfdb	NP_249456	(mucC) negative regulator for alginate biosynthesis MucB [Alginate (VF0091)] [Pseudomonas aeruginosa PAO1]
23_309	contig_1	696809	698233	+	mucD	1-1425/1425	===============	0/0	10000	9986	vfdb	NP_249457	(mucD) serine protease MucD precursor [Alginate regulation (CVF523)] [Pseudomonas aeruginosa PAO1]
23_309	contig_1	863937	866128	-	plcH	1-2193/2193	========/======	1/1	9995	9995	vfdb	NP_249535	(plcH) hemolytic phospholipase C precursor [PLC (VF0092)] [Pseudomonas aeruginosa PAO1]
23_309	contig_1	1099967	1100374	+	flgB	1-408/408	===============	0/0	10000	10000	vfdb	NP_249768	(flgB) flagellar basal body rod protein FlgB [Deoxyhexose linking sugar 209 Da capping structure (AI138)] [Pseudomonas aeruginosa PAO1]
23_309	contig_1	1100380	1100820	+	flgC	1-441/441	===============	0/0	10000	10000	vfdb	NP_249769	(flgC) flagellar basal-body rod protein FlgC [Flagella (VF0273)] [Pseudomonas aeruginosa PAO1]
23_309	contig_1	1100833	1101547	+	flgD	1-714/714	========/======	1/1	10000	9958	vfdb	NP_249770	(flgD) flagellar basal-body rod modification protein FlgD [Flagella (VF0273)] [Pseudomonas aeruginosa PAO1]
23_309	contig_1	1101575	1102963	+	flgE	1-1389/1389	===============	0/0	10000	9971	vfdb	NP_249771	(flgE) flagellar hook protein FlgE [Flagella (VF0273)] [Pseudomonas aeruginosa PAO1]
23_309	contig_1	1103180	1103929	+	flgF	1-750/750	===============	0/0	10000	9947	vfdb	NP_249772	(flgF) flagellar basal-body rod protein FlgF [Flagella (VF0273)] [Pseudomonas aeruginosa PAO1]
23_309	contig_1	1103976	1104761	+	flgG	1-786/786	===============	0/0	10000	9987	vfdb	NP_249773	(flgG) flagellar basal-body rod protein FlgG [Flagella (VF0273)] [Pseudomonas aeruginosa PAO1]
23_309	contig_1	1104807	1105502	+	flgH	1-696/696	===============	0/0	10000	9928	vfdb	NP_249774	(flgH) flagellar L-ring protein precursor FlgH [Flagella (VF0273)] [Pseudomonas aeruginosa PAO1]
23_309	contig_1	1105514	1106623	+	flgI	1-1110/1110	===============	0/0	10000	9973	vfdb	NP_249775	(flgI) flagellar P-ring protein precursor FlgI [Flagella (VF0273)] [Pseudomonas aeruginosa PAO1]
23_309	contig_1	1106634	1107836	+	flgJ	1-1203/1203	===============	0/0	10000	9909	vfdb	NP_249776	(flgJ) flagellar rod assembly protein/muramidase FlgJ [Flagella (VF0273)] [Pseudomonas aeruginosa PAO1]
23_309	contig_1	1107855	1109903	+	flgK	1-2052/2052	========/======	5/9	9971	8667	vfdb	NP_249777	(flgK) flagellar hook-associated protein 1 FlgK [Flagella (VF0273)] [Pseudomonas aeruginosa PAO1]
23_309	contig_1	1126800	1128272	+	fleQ	1-1473/1473	===============	0/0	10000	9919	vfdb	NP_249788	(fleQ) transcriptional regulator FleQ [Flagella (VF0273)] [Pseudomonas aeruginosa PAO1]
23_309	contig_1	1128384	1129592	+	fleS	1-1209/1209	===============	0/0	10000	9926	vfdb	NP_249789	(fleS) two-component sensor [Deoxyhexose linking sugar 209 Da capping structure (AI138)] [Pseudomonas aeruginosa PAO1]
23_309	contig_1	1129597	1131018	+	fleR	1-1422/1422	===============	0/0	10000	9923	vfdb	NP_249790	(fleR) two-component response regulator [Flagella (VF0273)] [Pseudomonas aeruginosa PAO1]
23_309	contig_1	1131265	1131594	+	fliE	1-330/330	===============	0/0	10000	9939	vfdb	NP_249791	(fliE) flagellar hook-basal body complex protein FliE [Flagella (VF0273)] [Pseudomonas aeruginosa PAO1]
23_309	contig_1	1131617	1133413	+	fliF	1-1797/1797	===============	0/0	10000	9978	vfdb	NP_249792	(fliF) flagellar M-ring protein FliF [Flagella (VF0273)] [Pseudomonas aeruginosa PAO1]
23_309	contig_1	1133419	1134435	+	fliG	1-1017/1017	===============	0/0	10000	9980	vfdb	NP_249793	(fliG) flagellar motor switch protein G [Flagella (VF0273)] [Pseudomonas aeruginosa PAO1]
23_309	contig_1	1134437	1135243	+	fliH	1-807/807	===============	0/0	10000	9938	vfdb	NP_249794	(fliH) flagellar assembly protein H [Flagella (VF0273)] [Pseudomonas aeruginosa PAO1]
23_309	contig_1	1135233	1136588	+	fliI	1-1356/1356	===============	0/0	10000	9919	vfdb	NP_249795	(fliI) flagellum-specific ATP synthase FliI [Flagella (VF0273)] [Pseudomonas aeruginosa PAO1]
23_309	contig_1	1136602	1137045	+	fliJ	1-444/444	===============	0/0	10000	9978	vfdb	NP_249796	(fliJ) flagellar protein FliJ [Flagella (VF0273)] [Pseudomonas aeruginosa PAO1]
23_309	contig_1	1161311	1162288	-	rhlC	1-978/978	===============	0/0	10000	9939	vfdb	NP_249821	(rhlC) rhamnosyltransferase 2 [Rhamnolipid biosynthesis (CVF524)] [Pseudomonas aeruginosa PAO1]
23_309	contig_1	1179800	1181716	-	toxA	1-1917/1917	===============	0/0	10000	9948	vfdb	NP_249839	(toxA) exotoxin A precursor [ExoA (VF0086)] [Pseudomonas aeruginosa PAO1]
23_309	contig_1	1291536	1292975	+	aprA	1-1440/1440	===============	0/0	10000	9965	vfdb	NP_249940	(aprA) alkaline metalloproteinase precursor [Alkaline protease (VF0090)] [Pseudomonas aeruginosa PAO1]
23_309	contig_1	1402185	1402790	+	lasI	1-606/606	===============	0/0	10000	10000	vfdb	NP_250123	(lasI) autoinducer synthesis protein LasI [Quorum sensing (VF0093)] [Pseudomonas aeruginosa PAO1]
23_309	contig_1	1413427	1414710	+	fliK	1-1284/1284	===============	0/0	10000	9883	vfdb	NP_250132	(fliK) flagellar hook-length control protein FliK [Deoxyhexose linking sugar 209 Da capping structure (AI138)] [Pseudomonas aeruginosa PAO1]
23_309	contig_1	1414954	1415475	+	fliL	1-522/522	===============	0/0	10000	10000	vfdb	NP_250133	(fliL) flagellar basal body protein FliL [Deoxyhexose linking sugar 209 Da capping structure (AI138)] [Pseudomonas aeruginosa PAO1]
23_309	contig_1	1415483	1416454	+	fliM	1-972/972	===============	0/0	10000	9990	vfdb	NP_250134	(fliM) flagellar motor switch protein FliM [Flagella (VF0273)] [Pseudomonas aeruginosa PAO1]
23_309	contig_1	1416482	1416955	+	fliN	1-474/474	===============	0/0	10000	10000	vfdb	NP_250135	(fliN) flagellar motor switch protein FliN [Flagella (VF0273)] [Pseudomonas aeruginosa PAO1]
23_309	contig_1	1416957	1417409	+	fliO	1-453/453	===============	0/0	10000	9978	vfdb	NP_250136	(fliO) flagellar protein FliO [Flagella (VF0273)] [Pseudomonas aeruginosa PAO1]
23_309	contig_1	1417406	1418173	+	fliP	1-768/768	===============	0/0	10000	9974	vfdb	NP_250137	(fliP) flagellar biosynthetic protein FliP [Flagella (VF0273)] [Pseudomonas aeruginosa PAO1]
23_309	contig_1	1418218	1418487	+	fliQ	1-270/270	===============	0/0	10000	9963	vfdb	NP_250138	(fliQ) flagellar biosynthetic protein FliQ [Flagella (VF0273)] [Pseudomonas aeruginosa PAO1]
23_309	contig_1	1418487	1419263	+	fliR	1-777/777	===============	0/0	10000	9948	vfdb	NP_250139	(fliR) flagellar biosynthetic protein FliR [Flagella (VF0273)] [Pseudomonas aeruginosa PAO1]
23_309	contig_1	1419266	1420402	+	flhB	1-1137/1137	===============	0/0	10000	9974	vfdb	NP_250140	(flhB) flagellar biosynthetic protein FlhB [Flagella (VF0273)] [Pseudomonas aeruginosa PAO1]
23_309	contig_1	1423248	1425371	+	flhA	1-2124/2124	===============	0/0	10000	9972	vfdb	NP_250143	(flhA) flagellar biosynthesis protein FlhA [Flagella (VF0273)] [Pseudomonas aeruginosa PAO1]
23_309	contig_1	1425455	1426744	+	flhF	1-1290/1290	===============	0/0	10000	9977	vfdb	NP_250144	(flhF) flagellar biosynthesis protein FlhF [Flagella (VF0273)] [Pseudomonas aeruginosa PAO1]
23_309	contig_1	1426883	1427725	+	fleN	1-843/843	===============	0/0	10000	9988	vfdb	NP_250145	(fleN) flagellar synthesis regulator FleN [Flagella (VF0273)] [Pseudomonas aeruginosa PAO1]
23_309	contig_1	1427722	1428465	+	fliA	1-744/744	===============	0/0	10000	9987	vfdb	NP_250146	(fliA) flagellar biosynthesis sigma factor FliA [Deoxyhexose linking sugar 209 Da capping structure (AI138)] [Pseudomonas aeruginosa PAO1]
23_309	contig_1	1433460	1434200	+	motC	1-741/741	===============	0/0	10000	10000	vfdb	NP_250151	(motC) flagellar motor protein [Deoxyhexose linking sugar 209 Da capping structure (AI138)] [Pseudomonas aeruginosa PAO1]
23_309	contig_1	1434213	1435103	+	motD	1-891/891	===============	0/0	10000	10000	vfdb	NP_250152	(motD) flagellar motor protein [Deoxyhexose linking sugar 209 Da capping structure (AI138)] [Pseudomonas aeruginosa PAO1]
23_309	contig_2	49602	50588	+	pvcA	1-987/987	===============	0/0	10000	9990	vfdb	NP_250944	(pvcA) paerucumarin biosynthesis protein PvcA [pyoverdine (IA001)] [Pseudomonas aeruginosa PAO1]
23_309	contig_2	50606	51481	+	pvcB	1-876/876	===============	0/0	10000	9989	vfdb	NP_250945	(pvcB) paerucumarin biosynthesis protein PvcB [pyoverdine (IA001)] [Pseudomonas aeruginosa PAO1]
23_309	contig_2	51533	53035	+	pvcC	1-1503/1503	===============	0/0	10000	9947	vfdb	NP_250946	(pvcC) paerucumarin biosynthesis protein PvcC [pyoverdine (IA001)] [Pseudomonas aeruginosa PAO1]
23_309	contig_2	53028	53675	+	pvcD	1-648/648	===============	0/0	10000	9985	vfdb	NP_250947	(pvcD) paerucumarin biosynthesis protein PvcD [pyoverdine (IA001)] [Pseudomonas aeruginosa PAO1]
23_309	contig_2	53912	54850	-	ptxR	1-939/939	===============	0/0	10000	9957	vfdb	NP_250948	(ptxR) transcriptional regulator PtxR [pyoverdine (IA001)] [Pseudomonas aeruginosa PAO1]
23_309	contig_2	202175	204464	-	pvdQ	1-2289/2289	========/======	1/1	10000	9921	vfdb	NP_251075	(pvdQ) 3-oxo-C12-homoserine lactone acylase PvdQ [pyoverdine (IA001)] [Pseudomonas aeruginosa PAO1]
23_309	contig_2	204587	205919	-	pvdA	1-1332/1332	========/======	1/1	10000	8312	vfdb	NP_251076	(pvdA) L-ornithine N5-oxygenase PvdA [Pyoverdine (VF0094)] [Pseudomonas aeruginosa PAO1]
23_309	contig_2	212416	214062	-	pvdP	1-1635/1635	========/======	8/20	9976	8492	vfdb	NP_251082	(pvdP) tyrosinase required for pyoverdine maturation [pyoverdine (IA001)] [Pseudomonas aeruginosa PAO1]
23_309	contig_2	214276	215622	+	pvdM	1-1347/1347	========/======	3/6	9978	9400	vfdb	NP_251083	(pvdM) dipeptidase precursor [pyoverdine (IA001)] [Pseudomonas aeruginosa PAO1]
23_309	contig_2	215645	216928	+	pvdN	1-1284/1284	===============	0/0	10000	9977	vfdb	NP_251084	(pvdN) pyoverdine biosynthesis protein PvdN [pyoverdine (IA001)] [Pseudomonas aeruginosa PAO1]
23_309	contig_2	216957	217811	+	pvdO	1-855/855	===============	0/0	10000	9778	vfdb	NP_251085	(pvdO) pyoverdine biosynthesis protein PvdO [pyoverdine (IA001)] [Pseudomonas aeruginosa PAO1]
23_309	contig_2	217879	218706	-	pvdF	1-828/828	===============	0/0	10000	8249	vfdb	NP_251086	(pvdF) pyoverdine synthetase F [pyoverdine (IA001)] [Pseudomonas aeruginosa PAO1]
23_309	contig_2	259115	259333	-	mbtH-like	1-219/219	===============	0/0	10000	10000	vfdb	NP_251102	(mbtH-like) MbtH-like protein from the pyoverdine cluster [pyoverdine (IA001)] [Pseudomonas aeruginosa PAO1]
23_309	contig_2	259411	260821	-	pvdH	1-1410/1410	========/======	1/1	10000	9986	vfdb	NP_251103	(pvdH) diaminobutyrate-2-oxoglutarate aminotransferase PvdH [pyoverdine (IA001)] [Pseudomonas aeruginosa PAO1]
23_309	contig_2	272131	285159	-	pvdL	1-13029/13029	===============	0/0	10000	9945	vfdb	NP_251114	(pvdL) peptide synthase PvdL [pyoverdine (IA001)] [Pseudomonas aeruginosa PAO1]
23_309	contig_2	285232	285996	-	pvdG	1-765/765	===============	0/0	10000	9961	vfdb	NP_251115	(pvdG) pyoverdine biosynthesis protein PvdG [pyoverdine (IA001)] [Pseudomonas aeruginosa PAO1]
23_309	contig_2	286640	287203	+	pvdS	1-564/564	===============	0/0	10000	9805	vfdb	NP_251116	(pvdS) extracytoplasmic-function sigma-70 factor [Pyoverdine (VF0094)] [Pseudomonas aeruginosa PAO1]
23_309	contig_2	782576	783052	+	tse2	1-477/477	===============	0/0	10000	9979	vfdb	NP_251392	(tse2) type VI secretion system effector Tse2 [HSI-1 (Hcp-secretion island 1) (SS178)] [Pseudomonas aeruginosa PAO1]
23_309	contig_2	1342033	1342557	-	xcpZ	1-525/525	===============	0/0	10000	9886	vfdb	NP_251785	(xcpZ) general secretion pathway protein M [xcp secretion system (VF0084)] [Pseudomonas aeruginosa PAO1]
23_309	contig_2	1342559	1343707	-	xcpY	1-1149/1149	===============	0/0	10000	9939	vfdb	NP_251786	(xcpY) general secretion pathway protein L [xcp secretion system (VF0084)] [Pseudomonas aeruginosa PAO1]
23_309	contig_2	1343704	1344705	-	xcpX	1-1002/1002	===============	0/0	10000	9930	vfdb	NP_251787	(xcpX) general secretion pathway protein K [xcp secretion system (VF0084)] [Pseudomonas aeruginosa PAO1]
23_309	contig_2	1344702	1345415	-	xcpW	1-714/714	===============	0/0	10000	9986	vfdb	NP_251788	(xcpW) general secretion pathway protein J [xcp secretion system (VF0084)] [Pseudomonas aeruginosa PAO1]
23_309	contig_2	1345412	1345801	-	xcpV	1-390/390	===============	0/0	10000	10000	vfdb	NP_251789	(xcpV) general secretion pathway protein I [xcp secretion system (VF0084)] [Pseudomonas aeruginosa PAO1]
23_309	contig_2	1345798	1346316	-	xcpU	1-519/519	===============	0/0	10000	10000	vfdb	NP_251790	(xcpU) general secretion pathway protein H [xcp secretion system (VF0084)] [Pseudomonas aeruginosa PAO1]
23_309	contig_2	1346323	1346769	-	xcpT	1-447/447	===============	0/0	10000	9978	vfdb	NP_251791	(xcpT) general secretion pathway protein G [xcp secretion system (VF0084)] [Pseudomonas aeruginosa PAO1]
23_309	contig_2	1346774	1347991	-	xcpS	1-1218/1218	===============	0/0	10000	9984	vfdb	NP_251792	(xcpS) general secretion pathway protein F [xcp secretion system (VF0084)] [Pseudomonas aeruginosa PAO1]
23_309	contig_2	1347991	1349499	-	xcpR	1-1509/1509	===============	0/0	10000	9934	vfdb	NP_251793	(xcpR) general secretion pathway protein E [xcp secretion system (VF0084)] [Pseudomonas aeruginosa PAO1]
23_309	contig_2	1349719	1350426	+	xcpP	1-708/708	===============	0/0	10000	10000	vfdb	NP_251794	(xcpP) secretion protein XcpP [xcp secretion system (VF0084)] [Pseudomonas aeruginosa PAO1]
23_309	contig_2	1350431	1352407	+	xcpQ	1-1977/1977	===============	0/0	10000	9965	vfdb	NP_251795	(xcpQ) general secretion pathway protein D [xcp secretion system (VF0084)] [Pseudomonas aeruginosa PAO1]
23_309	contig_2	1361522	1364282	-	fimV	1-2760/2760	========/======	1/1	10000	9960	vfdb	NP_251805	(fimV) putative Type IV pili related protein [Type IV pili (VF0082)] [Pseudomonas aeruginosa PAO1]
23_309	contig_2	1620381	1621079	+	flgA	1-699/699	===============	0/0	10000	9971	vfdb	NP_252040	(flgA) flagellar basal body P-ring biosynthesis protein FlgA [Deoxyhexose linking sugar 209 Da capping structure (AI138)] [Pseudomonas aeruginosa PAO1]
23_309	contig_2	1621224	1621547	+	flgM	1-324/324	===============	0/0	10000	9846	vfdb	NP_252041	(flgM) negative regulator of flagellin synthesis [Deoxyhexose linking sugar 209 Da capping structure (AI138)] [Pseudomonas aeruginosa PAO1]
23_309	contig_2	1621602	1622072	+	flgN	1-471/471	===============	0/0	10000	9915	vfdb	NP_252042	(flgN) flagella synthesis protein FlgN [Deoxyhexose linking sugar 209 Da capping structure (AI138)] [Pseudomonas aeruginosa PAO1]
23_309	contig_2	1754519	1755124	-	rhlI	1-606/606	===============	0/0	10000	9868	vfdb	NP_252166	(rhlI) autoinducer synthesis protein RhlL [Quorum sensing (VF0093)] [Pseudomonas aeruginosa PAO1]
23_309	contig_2	1756153	1757433	-	rhlB	1-1281/1281	===============	0/0	10000	9914	vfdb	NP_252168	(rhlB) rhamnosyltransferase chain B [Rhamnolipid (VF0089)] [Pseudomonas aeruginosa PAO1]
23_309	contig_2	1757499	1758386	-	rhlA	1-888/888	===============	0/0	10000	9966	vfdb	NP_252169	(rhlA) rhamnosyltransferase chain A [Rhamnolipid (VF0089)] [Pseudomonas aeruginosa PAO1]
23_309	contig_2	1763655	1764881	+	tse3	1-1227/1227	===============	0/0	10000	9943	vfdb	NP_252174	(tse3) type VI secretion system effector Tse3 glycoside hydrolase [HSI-1 (Hcp-secretion island 1) (SS178)] [Pseudomonas aeruginosa PAO1]
23_309	contig_2	1804182	1805147	-	motY	1-966/966	===============	0/0	10000	9959	vfdb	NP_252216	(motY) probable outer membrane protein precursor [Deoxyhexose linking sugar 209 Da capping structure (AI138)] [Pseudomonas aeruginosa PAO1]
23_309	contig_2	1821011	1822321	+	algD	1-1311/1311	===============	0/0	10000	9985	vfdb	NP_252230	(algD) GDP-mannose 6-dehydrogenase AlgD [Alginate (VF0091)] [Pseudomonas aeruginosa PAO1]
23_309	contig_2	1822461	1823945	+	alg8	1-1485/1485	===============	0/0	10000	9986	vfdb	NP_252231	(alg8) alginate-c5-mannuronan-epimerase AlgG [Alginate (VF0091)] [Pseudomonas aeruginosa PAO1]
23_309	contig_2	1824028	1825197	+	alg44	1-1170/1170	===============	0/0	10000	9957	vfdb	NP_252232	(alg44) alginate biosynthesis protein Alg8 [Alginate (VF0091)] [Pseudomonas aeruginosa PAO1]
23_309	contig_2	1825211	1826638	+	algK	1-1428/1428	===============	0/0	10000	9986	vfdb	NP_252233	(algK) alginate biosynthesis protein Alg44 [Alginate (VF0091)] [Pseudomonas aeruginosa PAO1]
23_309	contig_2	1826635	1828107	+	algE	1-1473/1473	===============	0/0	10000	9959	vfdb	NP_252234	(algE) alginate biosynthetic protein AlgK precursor [Alginate (VF0091)] [Pseudomonas aeruginosa PAO1]
23_309	contig_2	1828128	1829759	+	algG	1-1632/1632	===============	0/0	10000	9994	vfdb	NP_252235	(algG) outer membrane protein AlgE [Alginate (VF0091)] [Pseudomonas aeruginosa PAO1]
23_309	contig_2	1829772	1831196	+	algX	1-1425/1425	===============	0/0	10000	9951	vfdb	NP_252236	(algX) alginate biosynthesis protein AlgX [Alginate (VF0091)] [Pseudomonas aeruginosa PAO1]
23_309	contig_2	1831200	1832303	+	algL	1-1104/1104	===============	0/0	10000	9973	vfdb	NP_252237	(algL) poly(beta-d-mannuronate) lyase precursor AlgL [Alginate (VF0091)] [Pseudomonas aeruginosa PAO1]
23_309	contig_2	1832545	1834107	+	algI	1-1563/1563	===============	0/0	10000	9968	vfdb	NP_252238	(algI) alginate o-acetyltransferase AlgI [Alginate (VF0091)] [Pseudomonas aeruginosa PAO1]
23_309	contig_2	1834122	1835297	+	algJ	1-1176/1176	===============	0/0	10000	9975	vfdb	NP_252239	(algJ) alginate o-acetyltransferase AlgJ [Alginate (VF0091)] [Pseudomonas aeruginosa PAO1]
23_309	contig_2	1835370	1836019	+	algF	1-651/651	========/======	1/1	9985	9923	vfdb	NP_252240	(algF) alginate o-acetyltransferase AlgF [Alginate (VF0091)] [Pseudomonas aeruginosa PAO1]
23_309	contig_2	1836216	1837661	+	algA	1-1446/1446	===============	0/0	10000	9972	vfdb	NP_252241	(algA) phosphomannose isomerase / guanosine 5'-diphospho-D-mannose pyrophosphorylase [Alginate (VF0091)] [Pseudomonas aeruginosa PAO1]
23_309	contig_2	1948591	1949943	-	mucP	1-1353/1353	===============	0/0	10000	9970	vfdb	NP_252339	(mucP) metalloprotease protease [Alginate regulation (CVF523)] [Pseudomonas aeruginosa PAO1]
23_309	contig_2	2071783	2073279	-	lasB	1-1497/1497	===============	0/0	10000	10000	vfdb	NP_252413	(lasB) elastase LasB [LasB (VF0087)] [Pseudomonas aeruginosa PAO1]
23_309	contig_2	2183125	2183883	-	pilF	1-759/759	===============	0/0	10000	9908	vfdb	NP_252494	(pilF) type 4 fimbrial biogenesis protein PilF [Type IV pili (VF0082)] [Pseudomonas aeruginosa PAO1]
23_309	contig_2	2274116	2275477	-	exoS	1-1362/1362	===============	0/0	10000	9934	vfdb	NP_252530	(exoS) type III secretion system effector ExoS ADP ribosyltransferase activity and GTPase-activating protein activity [ExoS (VF0096)] [Pseudomonas aeruginosa PAO1]
23_309	contig_2	2476943	2477212	+	mucE	1-270/270	===============	0/0	10000	9963	vfdb	NP_252722	(mucE) small envelope protein MucE [Alginate regulation (CVF523)] [Pseudomonas aeruginosa PAO1]
23_309	contig_2	2672621	2673625	-	phzM	1-1005/1005	===============	0/0	10000	9970	vfdb	NP_252898	(phzM) phenazine-specific methyltransferase PhzM (adenosylmethionine dependent methyltransferase) [Pyocyanin (VF0100)] [Pseudomonas aeruginosa PAO1]
23_309	contig_2	2674322	2674811	+	phzA1	1-489/489	========/======	1/1	10000	9980	vfdb	NP_252899	(phzA1) phenazine biosynthesis protein PhzA [Phenazines biosynthesis (CVF536)] [Pseudomonas aeruginosa PAO1]
23_309	contig_2	2674841	2675329	+	phzB1	1-489/489	===============	0/0	10000	9898	vfdb	NP_252900	(phzB1) phenazine biosynthesis protein PhzB [Phenazines biosynthesis (CVF536)] [Pseudomonas aeruginosa PAO1]
23_309	contig_2	2675365	2676582	+	phzC1	1-1218/1218	===============	0/0	10000	9975	vfdb	NP_252901	(phzC1) phenazine biosynthesis protein PhzC [Phenazines biosynthesis (CVF536)] [Pseudomonas aeruginosa PAO1]
23_309	contig_2	2676579	2677202	+	phzD1	1-624/624	===============	0/0	10000	9920	vfdb	NP_252902	(phzD1) phenazine biosynthesis protein PhzD isochorismatase [Phenazines biosynthesis (CVF536)] [Pseudomonas aeruginosa PAO1]
23_309	contig_2	2677199	2679082	+	phzE1	1-1884/1884	===============	0/0	10000	9958	vfdb	NP_252903	(phzE1) phenazine biosynthesis protein PhzE [Phenazines biosynthesis (CVF536)] [Pseudomonas aeruginosa PAO1]
23_309	contig_2	2679096	2679932	+	phzF1	1-837/837	===============	0/0	10000	9964	vfdb	NP_252904	(phzF1) phenazine biosynthesis protein PhzF isomerase [Phenazines biosynthesis (CVF536)] [Pseudomonas aeruginosa PAO1]
23_309	contig_2	2679958	2680602	+	phzG1	1-645/645	===============	0/0	10000	9953	vfdb	NP_252906	(phzG1) phenazine biosynthesis protein PhzG pyridoxamine 5'-phosphate oxidase [Phenazines biosynthesis (CVF536)] [Pseudomonas aeruginosa PAO1]
23_309	contig_2	2680782	2681990	+	phzS	1-1209/1209	===============	0/0	10000	9917	vfdb	NP_252907	(phzS) flavin dependent hydroxylase PhzS [Pyocyanin (VF0100)] [Pseudomonas aeruginosa PAO1]
23_309	contig_2	2685110	2687272	-	fptA	1-2163/2163	===============	0/0	10000	9972	vfdb	NP_252911	(fptA) Fe(III)-pyochelin receptor precursor [Pyochelin (VF0095)] [Pseudomonas aeruginosa PAO1]
23_309	contig_2	2687364	2689088	-	pchI	1-1725/1725	===============	0/0	10000	9959	vfdb	NP_252912	(pchI) ABC transporter ATP-binding protein [Pyochelin (VF0095)] [Pseudomonas aeruginosa PAO1]
23_309	contig_2	2689085	2690797	-	pchH	1-1713/1713	===============	0/0	10000	9924	vfdb	NP_252913	(pchH) ABC transporter ATP-binding protein [Pyochelin (VF0095)] [Pseudomonas aeruginosa PAO1]
23_309	contig_2	2690794	2691843	-	pchG	1-1050/1050	===============	0/0	10000	9914	vfdb	NP_252914	(pchG) pyochelin biosynthetic protein PchG [Pyochelin (VF0095)] [Pseudomonas aeruginosa PAO1]
23_309	contig_2	2691840	2697269	-	pchF	1-5430/5430	===============	0/0	10000	9958	vfdb	NP_252915	(pchF) pyochelin synthetase PchF [Pyochelin (VF0095)] [Pseudomonas aeruginosa PAO1]
23_309	contig_2	2697266	2701583	-	pchE	1-4317/4317	========/======	1/1	10000	9942	vfdb	NP_252916	(pchE) dihydroaeruginoic acid synthetase PchE [Pyochelin (VF0095)] [Pseudomonas aeruginosa PAO1]
23_309	contig_2	2701777	2702667	-	pchR	1-891/891	===============	0/0	10000	9921	vfdb	NP_252917	(pchR) transcriptional regulator PchR [Pyochelin (VF0095)] [Pseudomonas aeruginosa PAO1]
23_309	contig_2	2702897	2704540	+	pchD	1-1644/1644	===============	0/0	10000	9909	vfdb	NP_252918	(pchD) pyochelin biosynthesis protein PchD [Pyochelin (VF0095)] [Pseudomonas aeruginosa PAO1]
23_309	contig_2	2704537	2705292	+	pchC	1-756/756	===============	0/0	10000	10000	vfdb	NP_252919	(pchC) pyochelin biosynthetic protein PchC [Pyochelin (VF0095)] [Pseudomonas aeruginosa PAO1]
23_309	contig_2	2705292	2705597	+	pchB	1-306/306	===============	0/0	10000	10000	vfdb	NP_252920	(pchB) salicylate biosynthesis protein PchB [Pyochelin (VF0095)] [Pseudomonas aeruginosa PAO1]
23_309	contig_2	2705594	2707024	+	pchA	1-1431/1431	===============	0/0	10000	9958	vfdb	NP_252921	(pchA) salicylate biosynthesis isochorismate synthase PchA [Pyochelin (VF0095)] [Pseudomonas aeruginosa PAO1]
23_309	contig_2	3040499	3041542	-	motB	1-1044/1044	===============	0/0	10000	9962	vfdb	NP_253640	(motB) flagellar motor protein [Deoxyhexose linking sugar 209 Da capping structure (AI138)] [Pseudomonas aeruginosa PAO1]
23_309	contig_2	3041562	3042413	-	motA	1-852/852	===============	0/0	10000	9965	vfdb	NP_253641	(motA) flagellar motor protein [Deoxyhexose linking sugar 209 Da capping structure (AI138)] [Pseudomonas aeruginosa PAO1]
23_309	contig_2	3086349	3087626	-	waaA	1-1278/1278	===============	0/0	10000	9969	vfdb	NP_253675	(waaA) lipopolysaccharide core biosynthesis protein WaaP [LPS (VF0085)] [Pseudomonas aeruginosa PAO1]
23_309	contig_2	3112736	3113542	-	waaP	1-807/807	===============	0/0	10000	10000	vfdb	NP_253696	(waaP) UDP-glucose:(heptosyl) LPS alpha 13-glucosyltransferase WaaG [LPS (VF0085)] [Pseudomonas aeruginosa PAO1]
23_309	contig_2	3113539	3114660	-	waaG	1-1122/1122	===============	0/0	10000	9982	vfdb	NP_253697	(waaG) B-band O-antigen polymerase [LPS (VF0085)] [Pseudomonas aeruginosa PAO1]
23_309	contig_2	3114657	3115724	-	waaC	1-1068/1068	===============	0/0	10000	9953	vfdb	NP_253698	(waaC) 3-deoxy-D-manno-octulosonic-acid (KDO) transferase [LPS (VF0085)] [Pseudomonas aeruginosa PAO1]
23_309	contig_2	3115721	3116758	-	waaF	1-1038/1038	===============	0/0	10000	9971	vfdb	NP_253699	(waaF) heptosyltransferase I [LPS (VF0085)] [Pseudomonas aeruginosa PAO1]
23_309	contig_2	3160597	3162741	-	pilQ	1-2145/2145	===============	0/0	10000	9678	vfdb	NP_253727	(pilQ) type 4 fimbrial biogenesis protein PilQ [Type IV pili (VF0082)] [Pseudomonas aeruginosa PAO1]
23_309	contig_2	3162795	3163319	-	pilP	1-525/525	===============	0/0	10000	9791	vfdb	NP_253728	(pilP) type IV pilus biogenesis protein PilP [Type IV pili (VF0082)] [Pseudomonas aeruginosa PAO1]
23_309	contig_2	3163316	3163939	-	pilO	1-624/624	===============	0/0	10000	9968	vfdb	NP_253729	(pilO) type IV pilus inner membrane platform protein PilO [Type IV pili (VF0082)] [Pseudomonas aeruginosa PAO1]
23_309	contig_2	3163936	3164532	-	pilN	1-597/597	===============	0/0	10000	9983	vfdb	NP_253730	(pilN) type IV pilus inner membrane platform protein PilN [Type IV pili (VF0082)] [Pseudomonas aeruginosa PAO1]
23_309	contig_2	3164532	3165596	-	pilM	1-1065/1065	===============	0/0	10000	9991	vfdb	NP_253731	(pilM) type IV pilus inner membrane platform protein PilM [Type IV pili (VF0082)] [Pseudomonas aeruginosa PAO1]
23_309	contig_2	3399077	3400135	-	algP/algR3	1-1059/1059	========/======	2/24	9887	9673	vfdb	NP_253940	(algP/algR3) alginate regulatory protein AlgP [Alginate (VF0091)] [Pseudomonas aeruginosa PAO1]
23_309	contig_2	3400953	3401435	-	algQ	1-483/483	===============	0/0	10000	9959	vfdb	NP_253942	(algQ) Alginate regulatory protein AlgQ [Alginate (VF0091)] [Pseudomonas aeruginosa PAO1]
23_309	contig_2	3406580	3407326	-	algR	1-747/747	===============	0/0	10000	9973	vfdb	NP_253948	(algR) alginate biosynthesis regulatory protein AlgR [Alginate (VF0091)] [Pseudomonas aeruginosa PAO1]
23_309	contig_2	3407331	3408407	-	algZ	1-1077/1077	===============	0/0	10000	9981	vfdb	NP_253949	(algZ) sigma factor AlgU [Alginate (VF0091)] [Pseudomonas aeruginosa PAO1]
23_309	contig_3	3939	5312	+	exoT	1-1374/1374	===============	0/0	10000	9927	vfdb	NP_248734	(exoT) type III secretion system effector ExoT ADP ribosyltransferase activity and GTPase-activating protein activity [ExoT (VF0097)] [Pseudomonas aeruginosa PAO1]
23_309	contig_3	11457	13289	+	phzH	1-1833/1833	===============	0/0	10000	9984	vfdb	NP_248741	(phzH) phenazine-modifying enzyme [Phenazines biosynthesis (CVF536)] [Pseudomonas aeruginosa PAO1]
23_309	contig_3	26841	27755	-	tagQ	1-915/915	===============	0/0	10000	9989	vfdb	NP_248760	(tagQ) type VI secretiona ssociated protein TagQ outer membrane lipoprotein [HSI-1 (Hcp-secretion island 1) (SS178)] [Pseudomonas aeruginosa PAO1]
23_309	contig_3	27817	29529	-	tagR	1-1713/1713	===============	0/0	10000	9994	vfdb	NP_248761	(tagR) type IV secretion associated protein TagR positively regulates PpkA [HSI-I (VF0334)] [Pseudomonas aeruginosa PAO1]
23_309	contig_3	29522	30721	-	tagS	1-1200/1200	===============	0/0	10000	9967	vfdb	NP_248762	(tagS) type IV secretion associated protein TagS forming a stable inner membrane complex with TagT [HSI-I (VF0334)] [Pseudomonas aeruginosa PAO1]
23_309	contig_3	30721	31440	-	tagT	1-720/720	===============	0/0	10000	10000	vfdb	NP_248763	(tagT) type six secretion associated protein TagT ATP-binding component of ABC transporter [HSI-I (VF0334)] [Pseudomonas aeruginosa PAO1]
23_309	contig_3	31437	34514	-	ppkA	1-3099/3099	========/======	1/21	9932	9874	vfdb	NP_248764	(ppkA) serine/threonine protein kinase PpkA [HSI-I (VF0334)] [Pseudomonas aeruginosa PAO1]
23_309	contig_3	34522	35250	-	pppA	1-729/729	===============	0/0	10000	9973	vfdb	NP_248765	(pppA) Pseudomonas protein phosphatase PppA [HSI-I (VF0334)] [Pseudomonas aeruginosa PAO1]
23_309	contig_3	35260	35940	-	tagF/pppB	1-681/681	===============	0/0	10000	9971	vfdb	NP_248766	(tagF/pppB) Pseudomonas protein phosphatase PppB [HSI-I (VF0334)] [Pseudomonas aeruginosa PAO1]
23_309	contig_3	35937	39242	-	icmF1/tssM1	1-3306/3306	===============	0/0	10000	9955	vfdb	NP_248767	(icmF1/tssM1) type VI secretion system protein IcmF1 [HSI-I (VF0334)] [Pseudomonas aeruginosa PAO1]
23_309	contig_3	39464	40813	-	dotU1	1-1350/1350	===============	0/0	10000	9993	vfdb	NP_248768	(dotU1) type VI secretion system protein DotU [HSI-I (VF0334)] [Pseudomonas aeruginosa PAO1]
23_309	contig_3	40820	42154	-	hsiJ1	1-1335/1335	===============	0/0	10000	9955	vfdb	NP_248769	(hsiJ1) type VI secretion system hcp secretion island protein HsiJ1 [HSI-I (VF0334)] [Pseudomonas aeruginosa PAO1]
23_309	contig_3	42170	42634	-	lip1	1-465/465	===============	0/0	10000	9978	vfdb	NP_248770	(lip1) lipoprotein [HSI-I (VF0334)] [Pseudomonas aeruginosa PAO1]
23_309	contig_3	42679	44208	-	fha1	1-1494/1494	========/======	1/36	10000	9725	vfdb	NP_248771	(fha1) type VI secretion system forkhead-associated protein Fha1 [HSI-I (VF0334)] [Pseudomonas aeruginosa PAO1]
23_309	contig_3	44576	45610	+	hsiA1	1-1035/1035	===============	0/0	10000	9961	vfdb	NP_248772	(hsiA1) type VI secretion system hcp secretion island protein HsiA1 [HSI-I (VF0334)] [Pseudomonas aeruginosa PAO1]
23_309	contig_3	45699	46217	+	hsiB1/vipA	1-519/519	===============	0/0	10000	10000	vfdb	NP_248773	(hsiB1/vipA) type VI secretion system tubule-forming protein VipA [HSI-I (VF0334)] [Pseudomonas aeruginosa PAO1]
23_309	contig_3	46230	47726	+	hsiC1/vipB	1-1497/1497	===============	0/0	10000	10000	vfdb	NP_248774	(hsiC1/vipB) type VI secretion system tubule-forming protein VipB [HSI-I (VF0334)] [Pseudomonas aeruginosa PAO1]
23_309	contig_3	47802	48290	+	hcp1	1-489/489	===============	0/0	10000	10000	vfdb	NP_248775	(hcp1) type VI secretion system substrate Hcp1 [HSI-I (VF0334)] [Pseudomonas aeruginosa PAO1]
23_309	contig_3	48458	49303	+	hsiE1	1-846/846	===============	0/0	10000	9964	vfdb	NP_248776	(hsiE1) type VI secretion system hcp secretion island protein HsiE1 interacting with HsiB1 to form a novel subcomplex of the T6SS [HSI-I (VF0334)] [Pseudomonas aeruginosa PAO1]
23_309	contig_3	49305	49814	+	hsiF1	1-510/510	===============	0/0	10000	10000	vfdb	NP_248777	(hsiF1) type VI secretion system hcp secretion island protein HsiF1 a gp25-like protein but not exhibit lysozyme activity [HSI-I (VF0334)] [Pseudomonas aeruginosa PAO1]
23_309	contig_3	49811	51670	+	hsiG1	1-1860/1860	===============	0/0	10000	9984	vfdb	NP_248778	(hsiG1) type VI secretion system hcp secretion island protein HsiG1 [HSI-I (VF0334)] [Pseudomonas aeruginosa PAO1]
23_309	contig_3	51634	52680	+	hsiH1	1-1047/1047	===============	0/0	10000	9990	vfdb	NP_248779	(hsiH1) type VI secretion system hcp secretion island protein HsiH1 [HSI-I (VF0334)] [Pseudomonas aeruginosa PAO1]
23_309	contig_3	52673	55381	+	clpV1	1-2709/2709	===============	0/0	10000	9959	vfdb	NP_248780	(clpV1) type VI secretion system AAA+ family ATPase [HSI-I (VF0334)] [Pseudomonas aeruginosa PAO1]
23_309	contig_3	55428	57359	+	vgrG1a	1-1932/1932	===============	0/0	10000	9964	vfdb	NP_248781	(vgrG1a) type VI secretion system substrate VgrG1 [HSI-I (VF0334)] [Pseudomonas aeruginosa PAO1]
23_309	contig_3	59751	61976	+	vgrG1b	1-2226/2226	===============	0/0	10000	9937	vfdb	NP_248785	(vgrG1b) type VI secretion system substrate VgrG1b [HSI-1 (Hcp-secretion island 1) (SS178)] [Pseudomonas aeruginosa PAO1]
23_309	contig_3	458910	459944	+	pilT	1-1035/1035	===============	0/0	10000	9961	vfdb	NP_249086	(pilT) twitching motility protein PilT [Type IV pili (VF0082)] [Pseudomonas aeruginosa PAO1]
23_309	contig_3	460122	461270	+	pilU	1-1149/1149	===============	0/0	10000	9991	vfdb	NP_249087	(pilU) twitching motility protein PilU [Type IV pili (VF0082)] [Pseudomonas aeruginosa PAO1]
23_309	contig_3	471979	472386	+	pilG	1-408/408	===============	0/0	10000	9975	vfdb	NP_249099	(pilG) twitching motility protein PilG [Type IV pili (VF0082)] [Pseudomonas aeruginosa PAO1]
23_309	contig_3	472433	472798	+	pilH	1-366/366	===============	0/0	10000	10000	vfdb	NP_249100	(pilH) twitching motility protein PilH [Type IV pili (VF0082)] [Pseudomonas aeruginosa PAO1]
23_309	contig_3	472849	473385	+	pilI	1-537/537	===============	0/0	10000	10000	vfdb	NP_249101	(pilI) twitching motility protein PilI [Type IV pili (VF0082)] [Pseudomonas aeruginosa PAO1]
23_309	contig_3	473470	475518	+	pilJ	1-2049/2049	===============	0/0	10000	9990	vfdb	NP_249102	(pilJ) twitching motility protein PilJ [Type IV pili (VF0082)] [Pseudomonas aeruginosa PAO1]
23_309	contig_3	475579	476454	+	pilK	1-876/876	===============	0/0	10000	9943	vfdb	NP_249103	(pilK) methyltransferase PilK [Type IV pili (VF0082)] [Pseudomonas aeruginosa PAO1]
23_309	contig_3	476466	483883	+	chpA	1-7419/7419	========/======	1/1	9999	9952	vfdb	NP_249104	(chpA) still frameshift probable component of chemotactic signal transduction system [Type IV pili (VF0082)] [Pseudomonas aeruginosa PAO1]
23_309	contig_3	483876	484907	+	chpB	1-1032/1032	===============	0/0	10000	9942	vfdb	NP_249105	(chpB) probable methylesterase [Type IV pili (VF0082)] [Pseudomonas aeruginosa PAO1]
23_309	contig_3	484904	485410	+	chpC	1-507/507	===============	0/0	10000	9882	vfdb	NP_249106	(chpC) probable chemotaxis protein [Type IV pili (VF0082)] [Pseudomonas aeruginosa PAO1]
23_309	contig_3	485418	486212	+	chpD	1-795/795	===============	0/0	10000	9950	vfdb	NP_249107	(chpD) probable transcriptional regulator [Type IV pili (VF0082)] [Pseudomonas aeruginosa PAO1]
23_309	contig_3	486288	486899	+	chpE	1-612/612	===============	0/0	10000	9935	vfdb	NP_249108	(chpE) probable chemotaxis protein [Type IV pili (VF0082)] [Pseudomonas aeruginosa PAO1]
23_309	contig_5	133774	135123	+	algB	1-1350/1350	===============	0/0	10000	10000	vfdb	NP_254170	(algB) two-component response regulator AlgB [Alginate (VF0091)] [Pseudomonas aeruginosa PAO1]
23_309	contig_5	288103	289494	+	algC	1-1392/1392	===============	0/0	10000	9993	vfdb	NP_254009	(algC) phosphomannomutase AlgC [Alginate biosynthesis (CVF522)] [Pseudomonas aeruginosa PAO1]
23_309	contig_6	53528	54577	-	pscU	1-1050/1050	===============	0/0	10000	9876	vfdb	NP_250381	(pscU) type III secretion system protein PscU [TTSS (VF0083)] [Pseudomonas aeruginosa PAO1]
23_309	contig_6	54574	55362	-	pscT	1-789/789	===============	0/0	10000	9924	vfdb	NP_250382	(pscT) type III secretion system protein PscT [TTSS (VF0083)] [Pseudomonas aeruginosa PAO1]
23_309	contig_6	55359	55625	-	pscS	1-267/267	===============	0/0	10000	10000	vfdb	NP_250383	(pscS) type III secretion system protein PscS [TTSS (VF0083)] [Pseudomonas aeruginosa PAO1]
23_309	contig_6	55628	56282	-	pscR	1-654/654	========/======	1/1	10000	9969	vfdb	NP_250384	(pscR) type III secretion system protein PscR [TTSS (VF0083)] [Pseudomonas aeruginosa PAO1]
23_309	contig_6	56279	57208	-	pscQ	1-930/930	===============	0/0	10000	9892	vfdb	NP_250385	(pscQ) type III secretion system protein PscQ [TTSS (VF0083)] [Pseudomonas aeruginosa PAO1]
23_309	contig_6	57205	58317	-	pscP	1-1110/1110	========/======	2/15	9946	9732	vfdb	NP_250386	(pscP) type III secretion system protein PscP [TTSS (VF0083)] [Pseudomonas aeruginosa PAO1]
23_309	contig_6	58305	58781	-	pscO	1-477/477	===============	0/0	10000	9916	vfdb	NP_250387	(pscO) type III secretion system protein PscO [TTSS (VF0083)] [Pseudomonas aeruginosa PAO1]
23_309	contig_6	58778	60100	-	pscN	1-1323/1323	===============	0/0	10000	9864	vfdb	NP_250388	(pscN) type III secretion system ATPase PscN [TTSS (VF0083)] [Pseudomonas aeruginosa PAO1]
23_309	contig_6	60290	61156	+	popN	1-867/867	===============	0/0	10000	9931	vfdb	NP_250389	(popN) type III secretion system outer membrane protein PopN [TTSS (VF0083)] [Pseudomonas aeruginosa PAO1]
23_309	contig_6	61137	61415	+	pcr1	1-279/279	===============	0/0	10000	10000	vfdb	NP_250390	(pcr1) type III secretion system protein Pcr1 [TTSS (VF0083)] [Pseudomonas aeruginosa PAO1]
23_309	contig_6	61402	61773	+	pcr2	1-372/372	===============	0/0	10000	9892	vfdb	NP_250391	(pcr2) type III secretion system protein Pcr2 [TTSS (VF0083)] [Pseudomonas aeruginosa PAO1]
23_309	contig_6	61770	62135	+	pcr3	1-366/366	===============	0/0	10000	10000	vfdb	NP_250392	(pcr3) type III secretion system protein Pcr3 [TTSS (VF0083)] [Pseudomonas aeruginosa PAO1]
23_309	contig_6	62140	62469	+	pcr4	1-330/330	===============	0/0	10000	9970	vfdb	NP_250393	(pcr4) type III secretion system protein Pcr4 [TTSS (VF0083)] [Pseudomonas aeruginosa PAO1]
23_309	contig_6	62466	64587	+	pcrD	1-2121/2121	========/======	1/1	10000	9943	vfdb	NP_250394	(pcrD) type III secretion system protein PcrD [TTSS (VF0083)] [Pseudomonas aeruginosa PAO1]
23_309	contig_6	64584	65018	+	pcrR	1-435/435	===============	0/0	10000	9977	vfdb	NP_250395	(pcrR) type III secretion system regulatory protein PcrR [TTSS (VF0083)] [Pseudomonas aeruginosa PAO1]
23_309	contig_6	65046	65342	+	pcrG	1-297/297	===============	0/0	10000	9966	vfdb	NP_250396	(pcrG) type III secretion system cytoplasmic regulator PcrG [TTSS (VF0083)] [Pseudomonas aeruginosa PAO1]
23_309	contig_6	65352	66236	+	pcrV	1-885/885	===============	0/0	10000	9989	vfdb	NP_250397	(pcrV) type III secretion system hydrophilic translocator needle tip protein PcrV [TTSS (VF0083)] [Pseudomonas aeruginosa PAO1]
23_309	contig_6	66245	66751	+	pcrH	1-504/504	========/======	1/3	10000	9882	vfdb	NP_250398	(pcrH) type III secretion system regulatory protein PcrH [TTSS (VF0083)] [Pseudomonas aeruginosa PAO1]
23_309	contig_6	66732	67904	+	popB	1-1173/1173	===============	0/0	10000	9957	vfdb	NP_250399	(popB) type III secretion system hydrophobic translocator pore protein PopB [TTSS (VF0083)] [Pseudomonas aeruginosa PAO1]
23_309	contig_6	67916	68803	+	popD	1-888/888	===============	0/0	10000	9989	vfdb	NP_250400	(popD) type III secretion system hydrophobic translocator pore protein PopD [TTSS (VF0083)] [Pseudomonas aeruginosa PAO1]
23_309	contig_6	68929	69366	+	exsC	1-438/438	===============	0/0	10000	9977	vfdb	NP_250401	(exsC) type III secretion system regulatory protein ExsC [TTSS (VF0083)] [Pseudomonas aeruginosa PAO1]
23_309	contig_6	69375	69620	+	exsE	1-246/246	===============	0/0	10000	9919	vfdb	NP_250402	(exsE) type III secretion system regulatory protein ExsE [TTSS (VF0083)] [Pseudomonas aeruginosa PAO1]
23_309	contig_6	69629	70042	+	exsB	1-414/414	===============	0/0	10000	9952	vfdb	NP_250403	(exsB) type III secretion system piolitin ExsB [TTSS (VF0083)] [Pseudomonas aeruginosa PAO1]
23_309	contig_6	70340	71176	+	exsA	1-837/837	===============	0/0	10000	9964	vfdb	NP_250404	(exsA) type III secretion system regulatory protein ExsA [TTSS (VF0083)] [Pseudomonas aeruginosa PAO1]
23_309	contig_6	71274	72104	+	exsD	1-831/831	===============	0/0	10000	9928	vfdb	NP_250405	(exsD) type III secretion system regulatory protein ExsD [TTSS (VF0083)] [Pseudomonas aeruginosa PAO1]
23_309	contig_6	72138	72560	+	pscB	1-423/423	===============	0/0	10000	9976	vfdb	NP_250406	(pscB) type III secretion system protein PscB [TTSS (VF0083)] [Pseudomonas aeruginosa PAO1]
23_309	contig_6	72560	74362	+	pscC	1-1803/1803	===============	0/0	10000	9961	vfdb	NP_250407	(pscC) type III secretion system secretin PscC [TTSS (VF0083)] [Pseudomonas aeruginosa PAO1]
23_309	contig_6	74364	75661	+	pscD	1-1299/1299	========/======	1/1	9992	9961	vfdb	NP_250408	(pscD) type III secretion system basal body protein PscD [TTSS (VF0083)] [Pseudomonas aeruginosa PAO1]
23_309	contig_6	75624	75827	+	pscE	1-204/204	===============	0/0	10000	9853	vfdb	NP_250409	(pscE) type III secretion system cochaperone PscE for PscG [TTSS (VF0083)] [Pseudomonas aeruginosa PAO1]
23_309	contig_6	75830	76087	+	pscF	1-258/258	===============	0/0	10000	9961	vfdb	NP_250410	(pscF) type III secretion system needle filament protein PscF [TTSS (VF0083)] [Pseudomonas aeruginosa PAO1]
23_309	contig_6	76090	76437	+	pscG	1-348/348	===============	0/0	10000	10000	vfdb	NP_250411	(pscG) type III secretion system chaperone PscG for PscF [TTSS (VF0083)] [Pseudomonas aeruginosa PAO1]
23_309	contig_6	76434	76865	+	pscH	1-432/432	===============	0/0	10000	9977	vfdb	NP_250412	(pscH) type III secretion system protein PscH [TTSS (VF0083)] [Pseudomonas aeruginosa PAO1]
23_309	contig_6	76865	77203	+	pscI	1-339/339	===============	0/0	10000	9941	vfdb	NP_250413	(pscI) type III secretion system inner rod protein PscI [TTSS (VF0083)] [Pseudomonas aeruginosa PAO1]
23_309	contig_6	77200	77946	+	pscJ	1-747/747	===============	0/0	10000	9920	vfdb	NP_250414	(pscJ) type III secretion system inner MS ring protein [TTSS (VF0083)] [Pseudomonas aeruginosa PAO1]
23_309	contig_6	77955	78575	+	pscK	1-627/627	========/======	1/6	9904	9888	vfdb	NP_250415	(pscK) type III secretion system protein PscK [TTSS (VF0083)] [Pseudomonas aeruginosa PAO1]
23_309	contig_6	78554	79198	+	pscL	1-645/645	===============	0/0	10000	10000	vfdb	NP_250416	(pscL) type III secretion systemt protein PscL [TTSS (VF0083)] [Pseudomonas aeruginosa PAO1]
23_309	contig_6	281789	282253	-	tse1	1-465/465	===============	0/0	10000	9978	vfdb	NP_250535	(tse1) type VI secretion system effector Tse1 peptidoglycanhydrolase [HSI-1 (Hcp-secretion island 1) (SS178)] [Pseudomonas aeruginosa PAO1]
23_309	contig_6	310623	311879	+	lasA	1-1257/1257	===============	0/0	10000	9936	vfdb	NP_250562	(lasA) LasA protease precursor [LasA (VF0088)] [Pseudomonas aeruginosa PAO1]
23_309	contig_6	348399	348841	+	phzA1	47-489/489	.==============	0/0	9059	9594	vfdb	NP_252899	(phzA1) phenazine biosynthesis protein PhzA [Phenazines biosynthesis (CVF536)] [Pseudomonas aeruginosa PAO1]
23_309	contig_6	348931	349365	+	phzB1	55-489/489	.==============	0/0	8896	9011	vfdb	NP_252900	(phzB1) phenazine biosynthesis protein PhzB [Phenazines biosynthesis (CVF536)] [Pseudomonas aeruginosa PAO1]
23_309	contig_6	349389	350606	+	phzC1	1-1218/1218	===============	0/0	10000	9934	vfdb	NP_252901	(phzC1) phenazine biosynthesis protein PhzC [Phenazines biosynthesis (CVF536)] [Pseudomonas aeruginosa PAO1]
23_309	contig_6	350603	351226	+	phzD1	1-624/624	===============	0/0	10000	9920	vfdb	NP_252902	(phzD1) phenazine biosynthesis protein PhzD isochorismatase [Phenazines biosynthesis (CVF536)] [Pseudomonas aeruginosa PAO1]
23_309	contig_6	351223	353106	+	phzE1	1-1884/1884	===============	0/0	10000	9963	vfdb	NP_252903	(phzE1) phenazine biosynthesis protein PhzE [Phenazines biosynthesis (CVF536)] [Pseudomonas aeruginosa PAO1]
23_309	contig_6	353120	353956	+	phzF1	1-837/837	===============	0/0	10000	9964	vfdb	NP_252904	(phzF1) phenazine biosynthesis protein PhzF isomerase [Phenazines biosynthesis (CVF536)] [Pseudomonas aeruginosa PAO1]
23_309	contig_6	353982	354626	+	phzG1	1-645/645	===============	0/0	10000	9969	vfdb	NP_252906	(phzG1) phenazine biosynthesis protein PhzG pyridoxamine 5'-phosphate oxidase [Phenazines biosynthesis (CVF536)] [Pseudomonas aeruginosa PAO1]
23_309	contig_6	673666	674802	-	exoY	1-1137/1137	===============	0/0	10000	9965	vfdb	NP_250881	(exoY) type III secretion system effector ExoY adenylate cyclase [ExoY (VF0099)] [Pseudomonas aeruginosa PAO1]
